# Supplementary material for: Ethyl 3-(4-methyl­benzene­sulfonamido)thieno[2,3-b]pyridine-2-carboxyl­ate
Source: Acta Crystallogr Sect E Struct Rep Online. 2009 Jan 8;65(Pt 2):o257. doi: 10.1107/S1600536809000269 (PMC2968187; doi:10.1107/S1600536809000269)
Supplement: Supplementary file 1 [file e-65-0o257-sup1.cif]

##############################################################################
###                                                                        ###
###        Electronic paper (Acta Crystallographica Section E)             ###
###                                                                        ###
##############################################################################
#                                                                            #
# This CIF contains the data in a paper accepted for publication in Acta     #
# Crystallographica Section E. It conforms to the requirements of Notes      #
# for Authors for Section E, and has been peer reviewed under the auspices   #
# of the IUCr Commission on Journals.                                        #
#                                                                            #
# Full details of the Crystallographic Information File format               #
# are given in the paper "The Crystallographic Information File (CIF):       #
# a New Standard Archive File for Crystallography" by S. R. Hall, F. H.      #
# Allen and I. D. Brown [Acta Cryst. (1991), A47, 655-685].                  #
#                                                                            #
# The current version of the core CIF dictionary is obtainable from          #
# ftp://ftp.iucr.org/pub/cif_core.dic. The current version number is 2.4.    #
#                                                                            #
# Software is freely available for graphical display of the structure(s) in  #
# this CIF.  For information consult the CIF home page http://www.iucr.org/  #
# cif/home.html                                                              #
#                                                                            #
# This file may be used for bona fide research purposes within the           #
# scientific community so long as proper attribution is given to the journal # 
# article from which it was obtained.                                        #
#                                                                            #
##############################################################################
                                             
data_global
_audit_creation_method     'SHELXL-97'
_journal_date_recd_electronic     2008-12-14
_journal_date_accepted     2009-01-05
_journal_name_full     'Acta Crystallographica, Section E'
_journal_year     2009
_journal_volume     65
_journal_issue      2
_journal_page_first     o257
_journal_page_last     o257
_journal_paper_category     QO
_journal_coeditor_code     BG2232
_publ_contact_author_name     'Luo-Ting Yu'
_publ_contact_author_address
;
 State Key Laboratory of Biotherapy and Cancer Center, West China Hospital,
 West China Medical School, Sichuan University, Chengdu 610041,
 People's Republic of China
;
_publ_contact_author_email     yuluot@yahoo.com.cn
_publ_contact_author_fax     '86-28-85503301'
_publ_contact_author_phone     '86-28-85503301'
_publ_section_title
;
Ethyl 3-(4-methylbenzenesulfonamido)thieno[2,3-<i>b</i>]pyridine-2-carboxylate
;
loop_
    _publ_author_name
    _publ_author_footnote
    _publ_author_address
    'Wen-qin Zhang' .
; State Key Laboratory of Biotherapy and Cancer Center
  West China Hospital
  West China Medical School
  Sichuan University
  Chengdu 610041
  People's Republic of China
;
    'Ren-lin Zheng' .
; State Key Laboratory of Biotherapy and Cancer Center
  West China Hospital
  West China Medical School
  Sichuan University
  Chengdu 610041
  People's Republic of China
;
    'Hang Song' .
; Department of Pharmaceutical and Biological Engineering
  School of Chemical Engineering
  Sichuan University
  Chengdu 610065
  People's Republic of China
;
    'Sheng-Yong Yang' .
; State Key Laboratory of Biotherapy and Cancer Center
  West China Hospital
  West China Medical School
  Sichuan University
  Chengdu 610041
  People's Republic of China
;
    'Luo-Ting Yu' .
; State Key Laboratory of Biotherapy and Cancer Center
  West China Hospital
  West China Medical School
  Sichuan University
  Chengdu 610041
  People's Republic of China
;
data_I
_chemical_name_systematic
;
Ethyl 3-(4-methylbenzenesulfonamido)thieno[2,3-<i>b</i>]pyridine-2-carboxylate
;
_chemical_name_common     ?
_chemical_formula_moiety     'C17 H16 N2 O4 S2'
_chemical_formula_sum     'C17 H16 N2 O4 S2'
_chemical_formula_iupac     'C17 H16 N2 O4 S2'
_chemical_formula_weight     376.46
_symmetry_cell_setting     Orthorhombic
_symmetry_space_group_name_H-M     'P b c a'
_symmetry_space_group_name_Hall     '-P 2ac 2ab'
loop_
    _symmetry_equiv_pos_as_xyz
    'x, y, z'
    '-x+1/2, -y, z+1/2'
    'x+1/2, -y+1/2, -z'
    '-x, y+1/2, -z+1/2'
    '-x, -y, -z'
    'x-1/2, y, -z-1/2'
    '-x-1/2, y-1/2, z'
    'x, -y-1/2, z-1/2'
_cell_length_a     14.809(4)
_cell_length_b     11.892(3)
_cell_length_c     19.494(5)
_cell_angle_alpha     90.00
_cell_angle_beta     90.00
_cell_angle_gamma     90.00
_cell_volume     3433.1(15)
_cell_formula_units_Z     8
_cell_measurement_reflns_used     24
_cell_measurement_theta_min     4.50
_cell_measurement_theta_max     7.69
_cell_measurement_temperature     293(2)
_exptl_crystal_description     block
_exptl_crystal_colour     colourless
_exptl_crystal_size_max     0.46
_exptl_crystal_size_mid     0.44
_exptl_crystal_size_min     0.42
_exptl_crystal_density_diffrn     1.457
_exptl_crystal_density_meas     ?
_exptl_crystal_density_method     'not measured'
_exptl_crystal_F_000     1568
_exptl_absorpt_coefficient_mu     0.335
_exptl_absorpt_correction_type     sphere
_exptl_absorpt_process_details
;
(interpolation; International Tables for X-ray Crystallography, 1959, Vol II,
p. 302; 1992, Vol. C, p. 523); Table 5.3.6 B for muR in the range 2.6-10.0.
The interpolation procedure of C.W.Dwiggins Jr (Acta Cryst.(1975)
A31,146-148) is used with some modification.
;
_exptl_absorpt_correction_T_min     0.8611
_exptl_absorpt_correction_T_max     0.8720
_exptl_special_details
;
;
_diffrn_ambient_temperature     293(2)
_diffrn_radiation_type     MoK\a
_diffrn_radiation_wavelength     0.71073
_diffrn_radiation_source     'fine-focus sealed tube'
_diffrn_radiation_monochromator     graphite
_diffrn_measurement_device_type     'Enraf--Nonius CAD-4'
_diffrn_measurement_method     '\w/2\q'
_diffrn_detector_area_resol_mean     ?
_diffrn_reflns_number     3590
_diffrn_reflns_av_R_equivalents     0.0046
_diffrn_reflns_av_sigmaI/netI     0.0327
_diffrn_reflns_theta_min     2.09
_diffrn_reflns_theta_max     25.55
_diffrn_reflns_theta_full     25.55
_diffrn_measured_fraction_theta_max     0.984
_diffrn_measured_fraction_theta_full     0.984
_diffrn_reflns_limit_h_min     -17
_diffrn_reflns_limit_h_max     10
_diffrn_reflns_limit_k_min     -2
_diffrn_reflns_limit_k_max     14
_diffrn_reflns_limit_l_min     -13
_diffrn_reflns_limit_l_max     23
_diffrn_standards_number     3
_diffrn_standards_interval_count     200
_diffrn_standards_interval_time     ?
_diffrn_standards_decay_%     2.996
_refine_special_details
;
Refinement of <i>F</i>^2^ against ALL reflections. The weighted <i>R</i>-factor
<i>wR</i> and goodness of fit <i>S</i> are based on <i>F</i>^2^, conventional
<i>R</i>-factors <i>R</i> are based on <i>F</i>, with <i>F</i> set to zero for
negative <i>F</i>^2^. The threshold expression of <i>F</i>^2^ >
\s(<i>F</i>^2^) is used only for calculating <i>R</i>-factors(gt) <i>etc</i>.
and is not relevant to the choice of reflections for refinement.
<i>R</i>-factors based on <i>F</i>^2^ are statistically about twice as large
as those based on <i>F</i>, and <i>R</i>- factors based on ALL data will be
even larger.
;
_reflns_number_total     3075
_reflns_number_gt     2032
_reflns_threshold_expression     I>2\s(I)
_refine_ls_structure_factor_coef     Fsqd
_refine_ls_matrix_type     full
_refine_ls_R_factor_all     0.0954
_refine_ls_R_factor_gt     0.0546
_refine_ls_wR_factor_gt     0.1553
_refine_ls_wR_factor_ref     0.1858
_refine_ls_goodness_of_fit_ref     1.129
_refine_ls_restrained_S_all     1.129
_refine_ls_number_reflns     3075
_refine_ls_number_parameters     233
_refine_ls_number_restraints     1
_refine_ls_hydrogen_treatment     mixed
_refine_ls_weighting_scheme     calc
_refine_ls_weighting_details
              'w=1/[\s^2^(Fo^2^)+(0.0996P)^2^+1.4444P] where P=(Fo^2^+2Fc^2^)/3'
_atom_sites_solution_hydrogens     mixed
_atom_sites_solution_primary     direct
_atom_sites_solution_secondary     difmap
_refine_ls_shift/su_max     0.000
_refine_ls_shift/su_mean     0.000
_refine_diff_density_max     0.363
_refine_diff_density_min     -0.743
_refine_ls_extinction_method     'SHELXL97 (Sheldrick, 2008)'
_refine_ls_extinction_coef     0.0175(17)
_refine_ls_extinction_expression
                                  'Fc^*^=kFc[1+0.001xFc^2^\l^3^/sin(2\q)]^-1/4^'
loop_
    _atom_type_symbol
    _atom_type_description
    _atom_type_scat_dispersion_real
    _atom_type_scat_dispersion_imag
    _atom_type_scat_source
    'C' 'C' 0.0033 0.0016
                         'International Tables Vol C Tables 4.2.6.8 and 6.1.1.4'
    'H' 'H' 0.0000 0.0000
                         'International Tables Vol C Tables 4.2.6.8 and 6.1.1.4'
    'O' 'O' 0.0106 0.0060
                         'International Tables Vol C Tables 4.2.6.8 and 6.1.1.4'
    'N' 'N' 0.0061 0.0033
                         'International Tables Vol C Tables 4.2.6.8 and 6.1.1.4'
    'S' 'S' 0.1246 0.1234
                         'International Tables Vol C Tables 4.2.6.8 and 6.1.1.4'
_computing_data_collection     'DIFRAC (Gabe & White, 1993)'
_computing_cell_refinement     'DIFRAC (Gabe & White, 1993)'
_computing_data_reduction     'NRCVAX (Gabe <i>et al.</i>, 1989)'
_computing_structure_solution     'SHELXS97 (Sheldrick, 2008)'
_computing_structure_refinement     'SHELXL97 (Sheldrick, 2008)'
_computing_molecular_graphics     'ORTEP-3 (Farrugia, 1997)'
_computing_publication_material     'SHELXL97 (Sheldrick, 2008)'
loop_
    _atom_site_type_symbol
    _atom_site_label
    _atom_site_fract_x
    _atom_site_fract_y
    _atom_site_fract_z
    _atom_site_U_iso_or_equiv
    _atom_site_adp_type
    _atom_site_calc_flag
    _atom_site_refinement_flags
    _atom_site_occupancy
    _atom_site_disorder_assembly
    _atom_site_disorder_group
    S S1 0.09964(6) 0.61780(8) 0.44511(5) 0.0446(3) Uani d . 1 . .
    S S2 -0.09888(7) 0.97224(9) 0.42142(5) 0.0519(3) Uani d . 1 . .
    O O1 0.14122(18) 0.6604(2) 0.38494(13) 0.0557(7) Uani d . 1 . .
    O O2 0.09322(18) 0.4988(2) 0.45432(15) 0.0578(8) Uani d . 1 . .
    O O3 -0.12382(18) 0.9327(2) 0.56425(12) 0.0497(7) Uani d . 1 . .
    O O4 -0.0664(2) 0.7593(3) 0.57213(13) 0.0617(8) Uani d . 1 . .
    N N1 -0.0053(2) 0.6628(3) 0.44558(15) 0.0422(7) Uani d D 1 . .
    H H1N -0.033(3) 0.642(3) 0.4875(12) 0.067(13) Uiso d D 1 . .
    N N2 -0.0759(3) 0.9677(3) 0.28514(19) 0.0651(10) Uani d . 1 . .
    C C1 0.2655(4) 0.8311(6) 0.6960(4) 0.129(3) Uani d . 1 . .
    H H1A 0.2173 0.8723 0.7172 0.194 Uiso calc R 1 . .
    H H1B 0.3126 0.8821 0.6828 0.194 Uiso calc R 1 . .
    H H1C 0.2890 0.7769 0.7278 0.194 Uiso calc R 1 . .
    C C2 0.2296(3) 0.7703(6) 0.6323(3) 0.0842(18) Uani d . 1 . .
    C C3 0.2462(3) 0.8165(5) 0.5677(3) 0.0783(15) Uani d . 1 . .
    H H3 0.2827 0.8798 0.5635 0.094 Uiso calc R 1 . .
    C C4 0.2083(3) 0.7678(3) 0.5100(2) 0.0578(11) Uani d . 1 . .
    H H4 0.2197 0.7975 0.4668 0.069 Uiso calc R 1 . .
    C C5 0.1529(2) 0.6741(3) 0.51725(19) 0.0469(9) Uani d . 1 . .
    C C6 0.1372(3) 0.6279(4) 0.5808(2) 0.0622(11) Uani d . 1 . .
    H H6 0.1006 0.5646 0.5850 0.075 Uiso calc R 1 . .
    C C7 0.1755(3) 0.6751(5) 0.6376(2) 0.0826(16) Uani d . 1 . .
    H H7 0.1652 0.6433 0.6805 0.099 Uiso calc R 1 . .
    C C8 -0.0288(2) 0.7731(3) 0.42354(17) 0.0399(8) Uani d . 1 . .
    C C9 -0.0649(2) 0.8527(3) 0.46538(18) 0.0417(8) Uani d . 1 . .
    C C10 -0.0648(2) 0.9136(4) 0.34493(19) 0.0495(10) Uani d . 1 . .
    C C11 -0.0285(2) 0.8071(3) 0.35295(17) 0.0434(9) Uani d . 1 . .
    C C12 -0.0836(2) 0.8412(4) 0.53894(18) 0.0446(9) Uani d . 1 . .
    C C13 -0.1472(3) 0.9290(3) 0.63719(18) 0.0524(10) Uani d . 1 . .
    H H13A -0.0931 0.9208 0.6648 0.063 Uiso calc R 1 . .
    H H13B -0.1867 0.8657 0.6464 0.063 Uiso calc R 1 . .
    C C14 -0.1939(3) 1.0370(4) 0.6541(2) 0.0623(11) Uani d . 1 . .
    H H14A -0.1538 1.0988 0.6456 0.093 Uiso calc R 1 . .
    H H14B -0.2112 1.0367 0.7016 0.093 Uiso calc R 1 . .
    H H14C -0.2468 1.0446 0.6260 0.093 Uiso calc R 1 . .
    C C15 -0.0523(3) 0.9075(5) 0.2299(2) 0.0724(14) Uani d . 1 . .
    H H15 -0.0606 0.9403 0.1870 0.087 Uiso calc R 1 . .
    C C16 -0.0170(3) 0.8024(5) 0.2319(2) 0.0662(13) Uani d . 1 . .
    H H16 -0.0015 0.7670 0.1910 0.079 Uiso calc R 1 . .
    C C17 -0.0036(2) 0.7466(4) 0.29326(19) 0.0511(10) Uani d . 1 . .
    H H17 0.0202 0.6743 0.2952 0.061 Uiso calc R 1 . .
loop_
    _atom_site_aniso_label
    _atom_site_aniso_U_11
    _atom_site_aniso_U_22
    _atom_site_aniso_U_33
    _atom_site_aniso_U_12
    _atom_site_aniso_U_13
    _atom_site_aniso_U_23
    S1 0.0471(6) 0.0449(6) 0.0417(6) 0.0037(4) 0.0058(4) -0.0009(4)
    S2 0.0528(6) 0.0546(7) 0.0483(6) 0.0089(5) -0.0010(4) 0.0069(5)
    O1 0.0528(15) 0.0707(19) 0.0435(16) 0.0033(14) 0.0104(12) 0.0073(13)
    O2 0.0690(19) 0.0428(17) 0.0617(19) 0.0040(13) 0.0060(13) -0.0015(13)
    O3 0.0542(15) 0.0584(17) 0.0365(14) 0.0043(13) 0.0087(11) -0.0027(12)
    O4 0.084(2) 0.066(2) 0.0350(15) 0.0072(16) 0.0038(14) 0.0072(14)
    N1 0.0420(16) 0.0428(17) 0.0418(17) -0.0035(13) 0.0015(13) 0.0029(13)
    N2 0.072(2) 0.075(3) 0.048(2) 0.0039(19) -0.0066(17) 0.0199(19)
    C1 0.093(4) 0.175(7) 0.120(5) 0.051(4) -0.052(4) -0.086(5)
    C2 0.047(3) 0.123(5) 0.083(4) 0.031(3) -0.024(2) -0.047(3)
    C3 0.053(3) 0.084(4) 0.098(4) 0.010(2) -0.017(3) -0.028(3)
    C4 0.050(2) 0.049(2) 0.074(3) 0.0013(18) -0.005(2) -0.002(2)
    C5 0.043(2) 0.050(2) 0.048(2) 0.0082(17) 0.0021(16) 0.0002(17)
    C6 0.053(2) 0.079(3) 0.055(3) -0.001(2) -0.0040(19) 0.007(2)
    C7 0.058(3) 0.140(5) 0.050(3) 0.026(3) -0.010(2) -0.012(3)
    C8 0.0349(17) 0.053(2) 0.0318(18) -0.0077(15) -0.0022(14) 0.0041(15)
    C9 0.0363(17) 0.055(2) 0.0337(18) 0.0026(16) -0.0032(14) 0.0031(16)
    C10 0.0427(19) 0.065(3) 0.041(2) -0.0023(18) -0.0064(16) 0.0121(18)
    C11 0.0354(17) 0.063(2) 0.0315(19) -0.0086(16) -0.0014(14) 0.0019(17)
    C12 0.0399(19) 0.063(2) 0.0313(19) -0.0064(17) -0.0003(14) 0.0004(18)
    C13 0.059(2) 0.063(3) 0.034(2) -0.003(2) 0.0059(17) -0.0042(18)
    C14 0.068(3) 0.068(3) 0.051(3) -0.007(2) 0.012(2) -0.011(2)
    C15 0.071(3) 0.106(4) 0.040(3) -0.005(3) -0.009(2) 0.023(3)
    C16 0.060(3) 0.108(4) 0.030(2) -0.024(3) -0.0005(17) 0.003(2)
    C17 0.050(2) 0.061(3) 0.042(2) -0.0113(18) 0.0022(16) -0.0028(17)
_geom_special_details
;
All e.s.d.'s (except the e.s.d. in the dihedral angle between two l.s. planes)
are estimated using the full covariance matrix. The cell e.s.d.'s are taken
into account individually in the estimation of e.s.d.'s in distances, angles
and torsion angles; correlations between e.s.d.'s in cell parameters are only
used when they are defined by crystal symmetry. An approximate (isotropic)
treatment of cell e.s.d.'s is used for estimating e.s.d.'s involving l.s.
planes.
;
loop_
    _geom_bond_atom_site_label_1
    _geom_bond_atom_site_label_2
    _geom_bond_site_symmetry_2
    _geom_bond_distance
    _geom_bond_publ_flag
    S1 O1 . 1.418(3) ?
    S1 O2 . 1.430(3) ?
    S1 N1 . 1.643(3) ?
    S1 C5 . 1.746(4) ?
    S2 C10 . 1.722(4) ?
    S2 C9 . 1.734(4) ?
    O3 C12 . 1.335(5) ?
    O3 C13 . 1.464(4) ?
    O4 C12 . 1.197(5) ?
    N1 C8 . 1.423(5) ?
    N1 H1N . 0.95(3) ?
    N2 C15 . 1.340(6) ?
    N2 C10 . 1.342(5) ?
    C1 C2 . 1.532(7) ?
    C1 H1A . 0.9600 ?
    C1 H1B . 0.9600 ?
    C1 H1C . 0.9600 ?
    C2 C7 . 1.390(8) ?
    C2 C3 . 1.395(8) ?
    C3 C4 . 1.385(6) ?
    C3 H3 . 0.9300 ?
    C4 C5 . 1.390(5) ?
    C4 H4 . 0.9300 ?
    C5 C6 . 1.375(6) ?
    C6 C7 . 1.366(6) ?
    C6 H6 . 0.9300 ?
    C7 H7 . 0.9300 ?
    C8 C9 . 1.359(5) ?
    C8 C11 . 1.434(5) ?
    C9 C12 . 1.467(5) ?
    C10 C11 . 1.384(6) ?
    C11 C17 . 1.417(5) ?
    C13 C14 . 1.496(6) ?
    C13 H13A . 0.9700 ?
    C13 H13B . 0.9700 ?
    C14 H14A . 0.9600 ?
    C14 H14B . 0.9600 ?
    C14 H14C . 0.9600 ?
    C15 C16 . 1.355(7) ?
    C15 H15 . 0.9300 ?
    C16 C17 . 1.383(6) ?
    C16 H16 . 0.9300 ?
    C17 H17 . 0.9300 ?
loop_
    _geom_angle_atom_site_label_1
    _geom_angle_atom_site_label_2
    _geom_angle_atom_site_label_3
    _geom_angle_site_symmetry_1
    _geom_angle_site_symmetry_3
    _geom_angle
    _geom_angle_publ_flag
    O1 S1 O2 . . 119.11(18) ?
    O1 S1 N1 . . 107.37(16) ?
    O2 S1 N1 . . 105.00(16) ?
    O1 S1 C5 . . 109.43(18) ?
    O2 S1 C5 . . 107.97(18) ?
    N1 S1 C5 . . 107.34(16) ?
    C10 S2 C9 . . 90.63(18) ?
    C12 O3 C13 . . 116.1(3) ?
    C8 N1 S1 . . 122.0(2) ?
    C8 N1 H1N . . 114(3) ?
    S1 N1 H1N . . 109(3) ?
    C15 N2 C10 . . 114.2(4) ?
    C2 C1 H1A . . 109.5 ?
    C2 C1 H1B . . 109.5 ?
    H1A C1 H1B . . 109.5 ?
    C2 C1 H1C . . 109.5 ?
    H1A C1 H1C . . 109.5 ?
    H1B C1 H1C . . 109.5 ?
    C7 C2 C3 . . 119.4(5) ?
    C7 C2 C1 . . 121.5(7) ?
    C3 C2 C1 . . 118.9(6) ?
    C4 C3 C2 . . 119.7(5) ?
    C4 C3 H3 . . 120.1 ?
    C2 C3 H3 . . 120.1 ?
    C3 C4 C5 . . 119.5(5) ?
    C3 C4 H4 . . 120.3 ?
    C5 C4 H4 . . 120.3 ?
    C6 C5 C4 . . 120.8(4) ?
    C6 C5 S1 . . 119.7(3) ?
    C4 C5 S1 . . 119.5(3) ?
    C7 C6 C5 . . 119.7(5) ?
    C7 C6 H6 . . 120.1 ?
    C5 C6 H6 . . 120.1 ?
    C6 C7 C2 . . 120.9(5) ?
    C6 C7 H7 . . 119.6 ?
    C2 C7 H7 . . 119.6 ?
    C9 C8 N1 . . 123.8(3) ?
    C9 C8 C11 . . 112.4(3) ?
    N1 C8 C11 . . 123.3(3) ?
    C8 C9 C12 . . 126.6(3) ?
    C8 C9 S2 . . 112.9(3) ?
    C12 C9 S2 . . 120.3(3) ?
    N2 C10 C11 . . 125.8(4) ?
    N2 C10 S2 . . 121.5(4) ?
    C11 C10 S2 . . 112.7(3) ?
    C10 C11 C17 . . 118.2(3) ?
    C10 C11 C8 . . 111.4(3) ?
    C17 C11 C8 . . 130.2(4) ?
    O4 C12 O3 . . 124.0(3) ?
    O4 C12 C9 . . 124.4(4) ?
    O3 C12 C9 . . 111.7(3) ?
    O3 C13 C14 . . 107.3(3) ?
    O3 C13 H13A . . 110.3 ?
    C14 C13 H13A . . 110.3 ?
    O3 C13 H13B . . 110.3 ?
    C14 C13 H13B . . 110.3 ?
    H13A C13 H13B . . 108.5 ?
    C13 C14 H14A . . 109.5 ?
    C13 C14 H14B . . 109.5 ?
    H14A C14 H14B . . 109.5 ?
    C13 C14 H14C . . 109.5 ?
    H14A C14 H14C . . 109.5 ?
    H14B C14 H14C . . 109.5 ?
    N2 C15 C16 . . 124.8(4) ?
    N2 C15 H15 . . 117.6 ?
    C16 C15 H15 . . 117.6 ?
    C15 C16 C17 . . 121.6(4) ?
    C15 C16 H16 . . 119.2 ?
    C17 C16 H16 . . 119.2 ?
    C16 C17 C11 . . 115.4(4) ?
    C16 C17 H17 . . 122.3 ?
    C11 C17 H17 . . 122.3 ?
loop_
    _geom_torsion_atom_site_label_1
    _geom_torsion_atom_site_label_2
    _geom_torsion_atom_site_label_3
    _geom_torsion_atom_site_label_4
    _geom_torsion_site_symmetry_1
    _geom_torsion_site_symmetry_2
    _geom_torsion_site_symmetry_3
    _geom_torsion_site_symmetry_4
    _geom_torsion
    _geom_torsion_publ_flag
    O1 S1 N1 C8 . . . . -38.8(3) ?
    O2 S1 N1 C8 . . . . -166.5(3) ?
    C5 S1 N1 C8 . . . . 78.8(3) ?
    C7 C2 C3 C4 . . . . 0.5(7) ?
    C1 C2 C3 C4 . . . . -174.8(4) ?
    C2 C3 C4 C5 . . . . 0.9(7) ?
    C3 C4 C5 C6 . . . . -1.5(6) ?
    C3 C4 C5 S1 . . . . 176.2(3) ?
    O1 S1 C5 C6 . . . . -166.5(3) ?
    O2 S1 C5 C6 . . . . -35.5(4) ?
    N1 S1 C5 C6 . . . . 77.3(4) ?
    O1 S1 C5 C4 . . . . 15.8(4) ?
    O2 S1 C5 C4 . . . . 146.9(3) ?
    N1 S1 C5 C4 . . . . -100.4(3) ?
    C4 C5 C6 C7 . . . . 0.7(7) ?
    S1 C5 C6 C7 . . . . -176.9(3) ?
    C5 C6 C7 C2 . . . . 0.6(7) ?
    C3 C2 C7 C6 . . . . -1.2(7) ?
    C1 C2 C7 C6 . . . . 173.9(4) ?
    S1 N1 C8 C9 . . . . -115.8(4) ?
    S1 N1 C8 C11 . . . . 73.0(4) ?
    N1 C8 C9 C12 . . . . 1.5(6) ?
    C11 C8 C9 C12 . . . . 173.5(3) ?
    N1 C8 C9 S2 . . . . -172.6(3) ?
    C11 C8 C9 S2 . . . . -0.6(4) ?
    C10 S2 C9 C8 . . . . 0.5(3) ?
    C10 S2 C9 C12 . . . . -174.1(3) ?
    C15 N2 C10 C11 . . . . 3.0(6) ?
    C15 N2 C10 S2 . . . . -175.2(3) ?
    C9 S2 C10 N2 . . . . 178.1(4) ?
    C9 S2 C10 C11 . . . . -0.3(3) ?
    N2 C10 C11 C17 . . . . -2.6(6) ?
    S2 C10 C11 C17 . . . . 175.8(3) ?
    N2 C10 C11 C8 . . . . -178.3(4) ?
    S2 C10 C11 C8 . . . . 0.0(4) ?
    C9 C8 C11 C10 . . . . 0.4(4) ?
    N1 C8 C11 C10 . . . . 172.4(3) ?
    C9 C8 C11 C17 . . . . -174.7(3) ?
    N1 C8 C11 C17 . . . . -2.7(6) ?
    C13 O3 C12 O4 . . . . -0.1(5) ?
    C13 O3 C12 C9 . . . . 178.8(3) ?
    C8 C9 C12 O4 . . . . 2.4(6) ?
    S2 C9 C12 O4 . . . . 176.2(3) ?
    C8 C9 C12 O3 . . . . -176.5(3) ?
    S2 C9 C12 O3 . . . . -2.7(4) ?
    C12 O3 C13 C14 . . . . -178.0(3) ?
    C10 N2 C15 C16 . . . . -2.2(7) ?
    N2 C15 C16 C17 . . . . 1.0(7) ?
    C15 C16 C17 C11 . . . . -0.4(6) ?
    C10 C11 C17 C16 . . . . 1.1(5) ?
    C8 C11 C17 C16 . . . . 175.9(4) ?
loop_
    _geom_hbond_atom_site_label_D
    _geom_hbond_atom_site_label_H
    _geom_hbond_atom_site_label_A
    _geom_hbond_site_symmetry_A
    _geom_hbond_distance_DH
    _geom_hbond_distance_HA
    _geom_hbond_distance_DA
    _geom_hbond_angle_DHA
    N1 H1N O4 . 0.95(3) 2.22(3) 2.867(4) 125(3)
    N1 H1N O2 5_566 0.95(3) 2.21(3) 3.033(4) 145(3)
