# Supplementary material for: Ethyl 3-(4-methyl­benzene­sulfonamido)thieno[2,3-b]pyridine-2-carboxyl­ate
Source: Acta Crystallogr Sect E Struct Rep Online. 2009 Jan 8;65(Pt 2):o257. doi: 10.1107/S1600536809000269 (PMC2968187; doi:10.1107/S1600536809000269)
Supplement: Supplementary file 2 [file e-65-0o257-Isup2.hkl]

# 
# h,k,l, Fc-squared, Fo-squared, sigma(Fo-squared) and status flag 
# 
data_I
_shelx_title ' ZWQ233 in Pbca' 
_shelx_refln_list_code          4 
_shelx_F_calc_maximum      327.77 
_exptl_crystal_F_000      1568.00 
_reflns_d_resolution_high  0.8240 
 
loop_ 
 _symmetry_equiv_pos_as_xyz 
 'x, y, z' 
 '-x+1/2, -y, z+1/2' 
 'x+1/2, -y+1/2, -z' 
 '-x, y+1/2, -z+1/2' 
 '-x, -y, -z' 
 'x-1/2, y, -z-1/2' 
 '-x-1/2, y-1/2, z' 
 'x, -y-1/2, z-1/2' 
 
_cell_length_a    14.8095 
_cell_length_b    11.8923 
_cell_length_c    19.4945 
_cell_angle_alpha  90.000 
_cell_angle_beta   90.000 
_cell_angle_gamma  90.000 
 
_shelx_F_squared_multiplier     1.000 
 
loop_ 
 _refln_index_h 
 _refln_index_k 
 _refln_index_l 
 _refln_F_squared_calc 
 _refln_F_squared_meas 
 _refln_F_squared_sigma 
 _refln_observed_status 
   2   0   0    44756.16    54897.90    363.15 o 
   4   0   0    14453.58    14879.52     52.42 o 
   6   0   0    19927.98    20739.81     76.84 o 
   8   0   0     3121.40     3584.24     21.35 o 
  10   0   0     3936.85     3530.34     40.03 o 
  12   0   0     2138.54     2049.34     34.62 o 
  14   0   0        1.05        0.02     16.82 o 
  16   0   0      504.90      477.50     24.29 o 
   2   1   0      120.85      165.16      9.92 o 
   4   1   0    80332.84    95894.42    690.95 o 
   6   1   0    15835.20    17928.48     72.54 o 
   8   1   0     2140.62     2173.68     27.69 o 
  10   1   0       27.05       23.72      7.36 o 
  12   1   0       71.26      103.02     12.07 o 
  14   1   0        1.64       27.21     15.36 o 
  16   1   0      255.81      221.49     27.81 o 
   2   2   0       18.24        9.47      6.37 o 
   4   2   0    89534.67    88721.38    758.26 o 
   6   2   0    19694.71    19053.58     81.38 o 
   8   2   0      868.88      956.21     19.64 o 
  10   2   0     3130.43     3009.81     37.73 o 
  12   2   0        3.04       11.26     15.54 o 
  14   2   0      512.70      487.85     22.08 o 
  16   2   0       53.01       43.05     13.83 o 
   4   3   0     1000.94      894.33     19.63 o 
   6   3   0        8.34       14.02     10.52 o 
   8   3   0      945.36      903.10     19.66 o 
  10   3   0       17.85       20.61     15.88 o 
  12   3   0     2055.41     2014.97     36.70 o 
  14   3   0      315.22      337.98     18.07 o 
  16   3   0       25.68        0.02     23.45 o 
   0   4   0       49.17        2.42      6.23 o 
   6   4   0      787.68      744.95     20.12 o 
   8   4   0      526.12      438.16     18.67 o 
  10   4   0     1578.47     1235.46     26.83 o 
  12   4   0        6.83        0.02     16.97 o 
  14   4   0       15.46       28.80     19.46 o 
  16   4   0       52.84       57.26     13.25 o 
   8   5   0       97.53      101.88     15.68 o 
  10   5   0       27.12       50.27     16.35 o 
  12   5   0      268.60      252.27     17.11 o 
  14   5   0      129.27      133.65     15.17 o 
  16   5   0       44.05       69.67     15.48 o 
   2   6   0       50.31        0.01      9.52 o 
   6   6   0       22.01        0.01     11.51 o 
   8   6   0      220.93      160.76     17.07 o 
  10   6   0       24.19       37.82     10.40 o 
  12   6   0     1197.18     1176.19     37.42 o 
  14   6   0       52.32        1.44     23.34 o 
  16   6   0       63.37       62.84     14.08 o 
  10   7   0      181.37      121.14     19.72 o 
  12   7   0     1937.08     2097.03     49.72 o 
  14   7   0      624.24      578.49     26.67 o 
   8   8   0      144.75       40.16     18.42 o 
  10   8   0     2397.33     2112.97     46.62 o 
  12   8   0       94.12       78.12     24.18 o 
  14   8   0        2.22       11.08     21.00 o 
   2   9   0       51.78        0.01     14.02 o 
   6   9   0        4.39       11.64     15.79 o 
  10   9   0      599.16      448.50     26.99 o 
  12   9   0       24.35       15.65     21.09 o 
  14   9   0      162.13      143.48     19.36 o 
   2  10   0        0.36        0.02     14.59 o 
   4  10   0        3.62        0.02     16.27 o 
   8  10   0       19.70        9.08     17.56 o 
  10  10   0        0.12        0.02     17.60 o 
  12  10   0        9.82       20.95     21.55 o 
   4  11   0      110.97        0.02     19.00 o 
   6  11   0       25.53        0.02     17.10 o 
   8  11   0       87.53        0.02     20.46 o 
  10  11   0        6.17        2.35     18.70 o 
   0  12   0       17.76        0.02     15.92 o 
   2  12   0       38.31        7.28     15.11 o 
   8  12   0       13.35        0.02     21.04 o 
   2  13   0      104.34       11.64     18.90 o 
   6  13   0        0.19        2.36     18.32 o 
   2  14   0        7.43        6.43     17.76 o 
   4  14   0       16.78       32.21     16.50 o 
   1   1   1      929.72      853.23      7.89 o 
   2   1   1     6523.30     7206.95     28.12 o 
   3   1   1       39.35       30.31      3.54 o 
   4   1   1    44004.26    50503.59    215.81 o 
   5   1   1      660.76      691.97     12.70 o 
   6   1   1      214.12      236.57      8.66 o 
   7   1   1     2266.55     2289.97     26.42 o 
   8   1   1     1673.32     1724.85     25.06 o 
   9   1   1       96.36      100.09      9.88 o 
  10   1   1      299.59      264.29     14.19 o 
  11   1   1       76.64       65.38     10.22 o 
  12   1   1      111.21      126.77     12.79 o 
  13   1   1       79.64       61.97     11.07 o 
  14   1   1      174.67      189.57     14.67 o 
  15   1   1       36.21       25.87     20.00 o 
  16   1   1       22.79       21.00     21.35 o 
  17   1   1        9.29        0.02     23.66 o 
   0   2   1      669.79      583.57      9.61 o 
   2   2   1    12350.64    10986.07     42.74 o 
   3   2   1   107434.00   100428.00    759.79 o 
   4   2   1      713.02      656.20     11.79 o 
   5   2   1     7544.22     7329.42     42.48 o 
   6   2   1      175.26      205.29      8.50 o 
   7   2   1     3676.74     3421.18     33.41 o 
   8   2   1     4682.16     4934.32     42.99 o 
   9   2   1      392.92      398.86     14.44 o 
  10   2   1      132.21      103.97     10.17 o 
  11   2   1       20.45       18.53     16.12 o 
  12   2   1       72.25       67.68     11.03 o 
  13   2   1      136.99      132.47     12.68 o 
  14   2   1        7.64        9.35     17.24 o 
  15   2   1      121.53       95.85     16.02 o 
  16   2   1       12.37       11.13     20.92 o 
  17   2   1      140.67      178.19     26.26 o 
   2   3   1      755.64      732.25     13.53 o 
   3   3   1    14706.55    12802.22     69.85 o 
   4   3   1      159.00      162.00     10.06 o 
   5   3   1      598.66      410.18     13.76 o 
   6   3   1      409.63      460.93     12.68 o 
   7   3   1     8414.64     8132.93     54.83 o 
   8   3   1     2508.46     2414.27     30.72 o 
   9   3   1     2417.10     2374.75     33.04 o 
  10   3   1     1411.20     1505.34     27.98 o 
  11   3   1      713.65      636.36     20.45 o 
  12   3   1        5.13        9.47     15.93 o 
  13   3   1        1.38        0.02     17.47 o 
  14   3   1       37.07       22.13     21.40 o 
  15   3   1      138.85      134.66     14.63 o 
  16   3   1       22.18       26.28     24.05 o 
  17   3   1        5.89        0.02     24.64 o 
   2   4   1      716.09      838.39     18.51 o 
   3   4   1       20.60        3.10      7.22 o 
   4   4   1       66.98       39.33      9.01 o 
   5   4   1      247.48      305.59     14.33 o 
   6   4   1     6353.71     6533.40     52.18 o 
   7   4   1     9220.02     8776.02     65.18 o 
   8   4   1      212.08      231.25     11.46 o 
   9   4   1       25.47       13.24     14.35 o 
  10   4   1        0.52        0.01     14.58 o 
  11   4   1      523.56      473.36     18.06 o 
  12   4   1      182.18      178.62     13.28 o 
  13   4   1      190.21      178.10     14.98 o 
  14   4   1       71.59       50.38     12.22 o 
  15   4   1      106.81      135.56     15.05 o 
  16   4   1       94.69       87.66     16.09 o 
  17   4   1       19.84       33.46     21.66 o 
   2   5   1      832.91      462.35     16.85 o 
   3   5   1       83.07       15.66      9.42 o 
   4   5   1       56.41       77.42      8.85 o 
   6   5   1      282.47      252.00     15.23 o 
   7   5   1     2728.92     2503.73     37.40 o 
   8   5   1      176.81      236.02     14.90 o 
   9   5   1     1704.78     1673.38     34.00 o 
  10   5   1      839.23      805.70     22.88 o 
  11   5   1      401.85      393.19     17.37 o 
  12   5   1       71.83       69.49     12.92 o 
  13   5   1      251.50      267.10     16.39 o 
  14   5   1      245.11      234.46     17.73 o 
  15   5   1      823.66      939.86     31.49 o 
  16   5   1       63.03       85.27     14.61 o 
   2   6   1     1597.28     1109.22     27.76 o 
   4   6   1      137.95       94.19     11.52 o 
   5   6   1       25.65        0.01     12.67 o 
   6   6   1      192.18      122.30     12.06 o 
   7   6   1      635.56      655.24     24.49 o 
   8   6   1       61.80       89.33     16.32 o 
   9   6   1      312.31      274.51     21.52 o 
  10   6   1     1734.86     1729.18     33.35 o 
  11   6   1       57.94       57.69     20.60 o 
  12   6   1       28.00       12.36     19.36 o 
  13   6   1       18.30       12.01     20.54 o 
  14   6   1      176.23      139.19     16.73 o 
  15   6   1        0.04       10.88     20.17 o 
  16   6   1      170.55      150.33     18.66 o 
   4   7   1        4.92        3.07     11.37 o 
   5   7   1       17.64        0.01     13.29 o 
   6   7   1     1629.22     1541.50     34.79 o 
   8   7   1      262.27      242.98     23.33 o 
   9   7   1      886.09      831.23     30.72 o 
  10   7   1       69.74       21.08     20.51 o 
  11   7   1      236.19      257.89     22.77 o 
  12   7   1        1.32        0.02     21.71 o 
  13   7   1       27.34       56.15     14.32 o 
  14   7   1       16.28       31.78     11.73 o 
  15   7   1       14.47       39.21     22.20 o 
   2   8   1      234.77      103.67     14.09 o 
   6   8   1      670.92      565.25     27.25 o 
   8   8   1       33.82       31.64     17.12 o 
   9   8   1      268.66      241.10     20.01 o 
  10   8   1      302.09      280.77     24.55 o 
  11   8   1       49.63       86.02     14.31 o 
  12   8   1       51.05       57.75     15.61 o 
  13   8   1        4.35        0.02     22.63 o 
  14   8   1       49.88       35.68     24.76 o 
   4   9   1       41.79        4.88     16.54 o 
   6   9   1        9.64       14.84     15.88 o 
   8   9   1      118.94      103.48     17.60 o 
   9   9   1      410.68      194.44     25.63 o 
  10   9   1        4.11        0.02     21.56 o 
  11   9   1      442.30      362.63     30.60 o 
  12   9   1       74.88       89.56     23.48 o 
  13   9   1      104.62       95.42     26.85 o 
  14   9   1       77.16      106.21     16.77 o 
   1  10   1       79.09        0.02     13.30 o 
   2  10   1        1.96        0.02     15.17 o 
   6  10   1        5.55        0.59     16.57 o 
   8  10   1       82.53       45.48     19.27 o 
   9  10   1      228.50       73.23     21.72 o 
  10  10   1        4.14        0.02     19.83 o 
  11  10   1      311.81      181.67     30.70 o 
  12  10   1        2.66        6.46     23.07 o 
   2  11   1        0.15        7.74     15.11 o 
   3  11   1       30.69        5.46     15.69 o 
   4  11   1        3.02       11.17     14.26 o 
   5  11   1        7.80        0.02     18.93 o 
   6  11   1       68.00       11.21     18.26 o 
   7  11   1       68.97        0.02     20.27 o 
   8  11   1       17.97        0.71     19.55 o 
   9  11   1        2.38        5.22     15.94 o 
  10  11   1        8.11       31.30     17.32 o 
  11  11   1        8.03        0.02     23.10 o 
   1  12   1       78.11        0.66     17.26 o 
   2  12   1       30.05        0.02     17.09 o 
   3  12   1       65.24        0.02     17.98 o 
   4  12   1       28.88        0.02     18.66 o 
   5  12   1        2.19        0.70     17.12 o 
   6  12   1        0.06        0.02     18.68 o 
   8  12   1        0.00        0.02     22.17 o 
   1  13   1      108.60        3.61     19.85 o 
   2  13   1       91.75       17.48     18.19 o 
   3  13   1       32.83        0.02     18.91 o 
   4  13   1       70.50       22.22     10.54 o 
   5  13   1       78.78       19.94     19.19 o 
   6  13   1       49.38       36.22     16.99 o 
   7  13   1      106.76        0.02     23.79 o 
   0  14   1       17.63        7.18     21.09 o 
   1  14   1        7.36        0.02     21.46 o 
   2  14   1        2.33        0.02     22.01 o 
   3  14   1        8.53       29.97     11.80 o 
   4  14   1       47.94       21.50     19.15 o 
   0   0   2    84106.48    79132.50    467.74 o 
   1   0   2     1234.83     1132.76     10.21 o 
   2   0   2      246.61      254.07      6.89 o 
   3   0   2     8754.99     8912.47     36.41 o 
   4   0   2    51140.86    50313.30    466.23 o 
   5   0   2    19155.59    20543.88     72.31 o 
   6   0   2    15299.10    13879.07     63.35 o 
   7   0   2      776.92      869.05     16.35 o 
   8   0   2     1667.63     1529.05     23.77 o 
   9   0   2      497.75      523.70     15.45 o 
  10   0   2     3336.16     3256.34     38.53 o 
  11   0   2        0.18        0.01     15.11 o 
  12   0   2      245.43      195.51     12.57 o 
  13   0   2      677.71      694.06     22.57 o 
  14   0   2      191.31      176.09     14.28 o 
  15   0   2        0.01        0.02     19.25 o 
  16   0   2      552.59      522.79     26.68 o 
  17   0   2        0.00        0.02     26.07 o 
   1   1   2    10462.38    10671.64    135.20 o 
   2   1   2     3417.65     3333.52     19.55 o 
   3   1   2    12667.66    13563.92     47.66 o 
   4   1   2     5060.11     5751.29     32.72 o 
   5   1   2       40.45       65.32      6.09 o 
   6   1   2       87.91       99.23      6.59 o 
   7   1   2     1325.47     1450.54     21.31 o 
   8   1   2       47.95        8.60     13.50 o 
   9   1   2     1149.40     1068.95     21.45 o 
  10   1   2      733.84      753.51     19.41 o 
  11   1   2      339.49      332.97     16.29 o 
  12   1   2       68.73       34.76     18.77 o 
  13   1   2      157.07      148.88     13.24 o 
  14   1   2      114.92      117.93     13.31 o 
  15   1   2       51.60       50.01     21.14 o 
  16   1   2        5.74       24.72     20.75 o 
  17   1   2      119.13       66.45     26.28 o 
   0   2   2      515.24      431.76      7.24 o 
   1   2   2    10065.31    10030.17     38.76 o 
   2   2   2     2298.46     2184.19     17.59 o 
   3   2   2    19220.03    18301.56    250.29 o 
   4   2   2     1806.76     1587.71     18.00 o 
   5   2   2       34.04       75.21      5.88 o 
   6   2   2        0.51        0.01      8.55 o 
   7   2   2     2238.69     2148.66     26.70 o 
   8   2   2     5907.54     5990.17     48.11 o 
   9   2   2     3214.93     3386.82     38.02 o 
  10   2   2     2679.08     2738.70     36.99 o 
  11   2   2      293.39      285.61     14.70 o 
  12   2   2      120.43      106.63     13.69 o 
  13   2   2        8.51       25.15     16.10 o 
  14   2   2      475.73      466.90     20.60 o 
  15   2   2        2.20        0.02     21.17 o 
  16   2   2       42.29       54.54     13.49 o 
  17   2   2       52.18       26.71     25.12 o 
   1   3   2     2114.93     1632.04     22.24 o 
   2   3   2     1989.45     1555.34     18.36 o 
   3   3   2      575.84      569.38     13.46 o 
   4   3   2    11172.40    10548.32     52.54 o 
   5   3   2     2805.18     2511.30     26.47 o 
   6   3   2       17.95       20.36      5.62 o 
   7   3   2    13261.19    12861.96     69.47 o 
   8   3   2       20.71       38.79      7.56 o 
   9   3   2      263.83      233.63     13.00 o 
  10   3   2      625.08      650.92     19.27 o 
  11   3   2     1139.73     1179.09     27.17 o 
  12   3   2       17.60       25.42     15.51 o 
  13   3   2       57.00       45.79     12.21 o 
  14   3   2       29.27       28.62     12.13 o 
  15   3   2      134.20      185.38     15.62 o 
  16   3   2       51.51       78.02     14.23 o 
  17   3   2       53.07       19.65     24.47 o 
   0   4   2     1970.57     1916.21     22.73 o 
   1   4   2     1553.99     1258.59     22.50 o 
   2   4   2     1983.47     1993.28     23.61 o 
   3   4   2     3542.10     2700.72     22.32 o 
   4   4   2       74.39       34.46      8.39 o 
   5   4   2       98.52       91.61     10.93 o 
   6   4   2      606.26      636.83     15.43 o 
   7   4   2     3723.37     3464.74     37.42 o 
   8   4   2     1496.05     1442.89     25.25 o 
   9   4   2       22.64        0.01     13.41 o 
  10   4   2      219.42      201.41     13.04 o 
  11   4   2     1296.96     1212.29     28.06 o 
  12   4   2      509.13      491.03     20.02 o 
  13   4   2     1278.03     1354.69     33.58 o 
  14   4   2       68.41       58.84     13.24 o 
  15   4   2      109.41       93.33     13.64 o 
  16   4   2       59.10       38.06     24.31 o 
  17   4   2      282.81      297.14     22.30 o 
   1   5   2      483.07      381.85     16.32 o 
   2   5   2     3113.87     2665.31     31.34 o 
   3   5   2       49.88       39.22      8.87 o 
   4   5   2       83.55      128.16     10.88 o 
   5   5   2       50.23       41.06     10.28 o 
   6   5   2     3681.39     3663.66     40.98 o 
   7   5   2      344.76      296.44     16.32 o 
   8   5   2       49.82       38.75      8.15 o 
   9   5   2       24.94       19.41     14.30 o 
  10   5   2      662.72      630.56     20.36 o 
  11   5   2     1070.28      951.42     26.71 o 
  12   5   2      402.63      391.66     19.03 o 
  13   5   2      141.90      150.60     15.24 o 
  14   5   2       41.01        0.02     24.77 o 
  15   5   2       81.22      101.82     16.65 o 
  16   5   2      205.32      193.79     20.80 o 
   0   6   2     4218.56     3986.69     46.06 o 
   2   6   2     2357.88     2217.27     32.05 o 
   3   6   2      812.26      512.87     19.53 o 
   4   6   2       21.61       27.15      9.04 o 
   5   6   2        9.44        8.34     10.65 o 
   6   6   2       17.72       16.75     11.17 o 
   7   6   2      219.39      216.97     18.77 o 
   8   6   2       58.26       49.60     14.67 o 
   9   6   2        3.45       19.65     13.82 o 
  10   6   2        8.43        1.07     15.98 o 
  11   6   2        3.68        2.30     16.39 o 
  12   6   2     1003.36      939.07     28.98 o 
  13   6   2      215.54      207.77     17.48 o 
  14   6   2      178.81      163.26     19.27 o 
  15   6   2       29.37       28.10     23.10 o 
  16   6   2       14.97        0.02     25.18 o 
   2   7   2     2585.11     1950.02     37.10 o 
   3   7   2      116.72       34.90     12.40 o 
   4   7   2      572.16      510.68     20.21 o 
   5   7   2        2.35        0.01     11.25 o 
   6   7   2      520.66      491.59     21.97 o 
   7   7   2       33.09        2.32     17.28 o 
   8   7   2     2630.08     2578.56     44.92 o 
   9   7   2       61.75       47.48     19.37 o 
  10   7   2        0.59        0.02     16.89 o 
  11   7   2       67.16       49.24     11.15 o 
  12   7   2      920.68     1043.52     30.08 o 
  13   7   2        1.01        0.02     22.95 o 
  14   7   2        9.78       24.45     20.10 o 
  15   7   2        6.51        6.56     21.67 o 
   0   8   2     3175.91     2429.97     45.20 o 
   1   8   2       34.17        0.01     13.68 o 
   2   8   2      687.13      473.11     20.84 o 
   4   8   2      840.75      719.18     26.44 o 
   5   8   2      961.66      737.05     24.29 o 
   6   8   2     2327.15     2162.42     42.21 o 
   7   8   2      177.38      171.01     18.53 o 
   8   8   2      238.06      258.59     22.12 o 
   9   8   2      313.09      289.11     23.04 o 
  10   8   2      607.87      594.37     31.34 o 
  11   8   2        1.41        0.02     20.83 o 
  12   8   2        1.37       22.26     17.90 o 
  13   8   2      444.00      401.56     23.86 o 
  14   8   2      113.79      127.23     16.29 o 
   2   9   2      294.33      248.56     18.38 o 
   4   9   2      494.96      373.94     22.63 o 
   6   9   2      171.44      172.99     22.42 o 
   7   9   2       22.01       24.10     13.19 o 
   8   9   2        0.60        0.02     15.82 o 
   9   9   2      661.43      593.54     31.22 o 
  10   9   2       85.82       96.15     12.86 o 
  11   9   2      380.43      269.68     30.38 o 
  12   9   2        0.58        0.02     21.26 o 
  13   9   2        9.41        0.02     26.10 o 
   0  10   2       50.79        7.30     17.01 o 
   1  10   2       13.88        0.02     15.97 o 
   2  10   2       90.85       30.23     17.41 o 
   3  10   2       67.21        0.02     16.90 o 
   4  10   2       89.36       41.11     17.60 o 
   5  10   2        0.46        0.02     15.41 o 
   6  10   2       58.63       20.88     18.54 o 
   8  10   2       21.70       43.55     10.76 o 
   9  10   2       88.59       80.43     20.58 o 
  10  10   2      107.13      100.74     22.68 o 
  11  10   2       52.35       57.43     24.28 o 
  12  10   2       43.76       60.76     14.95 o 
   2  11   2      349.44      152.50     17.24 o 
   6  11   2       12.79        0.02     20.58 o 
   7  11   2      307.25      105.36     24.47 o 
   8  11   2       81.79       48.75     21.24 o 
   9  11   2      146.25       62.96     18.26 o 
  10  11   2        1.48        0.02     20.97 o 
  11  11   2      195.05       98.31     31.99 o 
   0  12   2        0.49        0.02     17.80 o 
   1  12   2       12.60       21.78     15.80 o 
   2  12   2        1.11        8.66     15.66 o 
   3  12   2       73.09        2.70     17.36 o 
   4  12   2       77.28        5.50     21.36 o 
   5  12   2       34.40        0.02     20.34 o 
   6  12   2       71.10       35.45     18.85 o 
   7  12   2       11.57        9.71     17.06 o 
   8  12   2       30.82        0.02     23.22 o 
   9  12   2       50.19       39.49     21.00 o 
   1  13   2      124.15       29.04     20.01 o 
   2  13   2        8.99        7.31     17.61 o 
   3  13   2        6.61       30.34     16.40 o 
   4  13   2       29.13       30.14     15.07 o 
   5  13   2       26.46       10.02     18.11 o 
   6  13   2       14.31        0.02     19.77 o 
   7  13   2       12.99        5.70     18.52 o 
   0  14   2        9.17       41.15     10.11 o 
   1  14   2       22.40        0.02     23.11 o 
   2  14   2        9.79        0.02     20.27 o 
   3  14   2       18.50        8.18     19.68 o 
   1   1   3    10386.81    10669.96     36.95 o 
   2   1   3     4084.36     3891.87     22.90 o 
   3   1   3      721.51      709.57     10.99 o 
   4   1   3     6491.96     6544.33     36.31 o 
   5   1   3      557.66      583.58     12.13 o 
   6   1   3     2649.62     2773.15     27.56 o 
   7   1   3      365.33      345.77     11.62 o 
   8   1   3    10969.89    11147.77     66.17 o 
   9   1   3       53.45       36.51     14.04 o 
  10   1   3      182.73      177.00     11.20 o 
  11   1   3      528.41      530.33     18.16 o 
  12   1   3     2483.13     2564.88     40.20 o 
  13   1   3       10.69       12.90     17.31 o 
  14   1   3     1047.99     1109.70     30.98 o 
  15   1   3       25.71        0.02     23.13 o 
  16   1   3      338.26      354.41     21.67 o 
  17   1   3       39.58        0.02     24.98 o 
   0   2   3    30627.99    31164.55    310.10 o 
   1   2   3     1665.43     1626.41     15.28 o 
   2   2   3     4519.87     4336.23     26.38 o 
   3   2   3      945.88      777.50     12.08 o 
   4   2   3      920.45      849.15     13.73 o 
   5   2   3      499.68      494.93     11.78 o 
   6   2   3     1182.17      978.49     17.11 o 
   7   2   3     3266.57     3295.11     33.29 o 
   8   2   3     2158.91     2283.52     29.88 o 
   9   2   3      915.79      816.40     20.36 o 
  10   2   3      714.66      673.14     18.76 o 
  11   2   3       39.04       36.01      8.76 o 
  12   2   3      235.18      205.55     14.63 o 
  13   2   3      107.72       96.03     13.21 o 
  14   2   3       13.15        2.53     19.34 o 
  15   2   3        0.02        0.02     20.32 o 
  16   2   3       10.02        0.02     23.63 o 
  17   2   3       89.17       86.45     28.09 o 
   1   3   3     2105.97     1965.90     20.68 o 
   2   3   3     1256.88     1182.14     15.14 o 
   3   3   3     3584.69     3589.12     20.41 o 
   4   3   3      864.66      713.64     13.63 o 
   5   3   3       47.95       71.69      6.04 o 
   6   3   3      107.88      103.33      7.05 o 
   7   3   3     3308.83     3576.37     36.38 o 
   8   3   3      496.00      470.35     15.21 o 
   9   3   3      401.45      399.46     15.34 o 
  10   3   3      250.20      269.90     13.56 o 
  11   3   3       16.01        0.01     17.06 o 
  12   3   3      786.11      710.13     23.63 o 
  13   3   3       85.59       48.16     20.53 o 
  14   3   3      260.00      279.46     17.99 o 
  15   3   3      244.41      231.18     18.08 o 
  16   3   3       20.05        0.02     22.71 o 
  17   3   3        5.42        4.94     22.20 o 
   0   4   3      569.72      551.12     13.35 o 
   1   4   3      169.10      139.00      8.44 o 
   2   4   3        5.08        0.44      6.71 o 
   3   4   3     1181.85     1168.63     19.92 o 
   4   4   3      904.07     1068.11     17.86 o 
   5   4   3      330.61      428.66     12.22 o 
   6   4   3      344.29      367.02     12.20 o 
   7   4   3      415.60      365.67     13.16 o 
   8   4   3      868.60      947.34     21.14 o 
   9   4   3       43.84       52.59      8.83 o 
  10   4   3      819.51      798.84     21.42 o 
  11   4   3     1833.16     1725.00     32.67 o 
  12   4   3      597.52      568.67     21.97 o 
  13   4   3       92.02      105.99     14.53 o 
  14   4   3        0.13        0.02     24.43 o 
  15   4   3       88.72       38.27     25.86 o 
  16   4   3        0.43        0.02     22.15 o 
  17   4   3        0.09       20.30     22.60 o 
   1   5   3       96.14       50.73      8.34 o 
   2   5   3     2142.37     2045.84     27.27 o 
   3   5   3      511.64      497.31     16.81 o 
   4   5   3        0.02       10.45      7.69 o 
   5   5   3      253.93      234.24     13.64 o 
   6   5   3      217.65      160.23      9.26 o 
   7   5   3      162.50      166.95     10.06 o 
   8   5   3       11.68        0.01     14.31 o 
   9   5   3       78.69       64.94     11.09 o 
  10   5   3      459.21      442.74     18.24 o 
  11   5   3      101.00       78.87     11.70 o 
  12   5   3      110.92      108.03     13.36 o 
  13   5   3        0.00       10.93     17.10 o 
  14   5   3        3.32        0.02     21.07 o 
  15   5   3        4.85        3.78     21.55 o 
  16   5   3        2.63       13.87     22.14 o 
   0   6   3     3544.08     2906.71     35.32 o 
   1   6   3      183.02      142.24     10.16 o 
   2   6   3     1107.27     1071.80     22.92 o 
   3   6   3     2155.81     2233.78     35.15 o 
   4   6   3     2351.46     2275.71     33.48 o 
   5   6   3      396.29      345.97     15.48 o 
   6   6   3     1774.01     1579.74     29.58 o 
   7   6   3      163.67      118.07     15.41 o 
   8   6   3       74.56       62.47      8.97 o 
   9   6   3      217.11      235.38     13.01 o 
  10   6   3     3602.55     3786.45     49.57 o 
  11   6   3       58.58       24.97     19.20 o 
  12   6   3      100.71      110.51     14.81 o 
  13   6   3       52.17       51.66     12.96 o 
  14   6   3     1116.53     1080.60     34.93 o 
  15   6   3       36.23       19.66     27.52 o 
  16   6   3      683.15      759.37     30.24 o 
   1   7   3        6.28       16.47      8.45 o 
   2   7   3     5949.50     5761.01     55.53 o 
   3   7   3        5.53        9.45     10.32 o 
   4   7   3     1197.42     1191.44     27.82 o 
   5   7   3        0.91        0.01     11.39 o 
   6   7   3     1427.18     1453.64     32.24 o 
   7   7   3       12.20        8.00     15.16 o 
   8   7   3      888.96      763.59     24.07 o 
   9   7   3      647.19      632.69     28.43 o 
  10   7   3       61.68       53.13     11.42 o 
  11   7   3      212.92      221.85     15.37 o 
  12   7   3       65.20       16.69     23.37 o 
  13   7   3      132.70      150.42     16.71 o 
  14   7   3        0.14        3.08     21.55 o 
  15   7   3        4.21        0.02     25.13 o 
   0   8   3     1606.49     1440.39     31.99 o 
   1   8   3      240.10      184.09     15.00 o 
   2   8   3        4.56       12.60     10.02 o 
   3   8   3        8.64        9.90     11.01 o 
   4   8   3     1810.32     1454.02     32.73 o 
   5   8   3       61.76      101.98     15.58 o 
   6   8   3     2122.81     1954.45     38.10 o 
   7   8   3      111.45      100.91     19.64 o 
   8   8   3       10.96        0.02     17.06 o 
   9   8   3      185.97      176.63     21.08 o 
  10   8   3      431.31      484.39     20.82 o 
  11   8   3        3.97        0.02     18.56 o 
  12   8   3        7.20        0.02     23.35 o 
  13   8   3       86.99       76.68     17.19 o 
  14   8   3      163.98      185.03     17.48 o 
   1   9   3      291.03      125.84     17.68 o 
   2   9   3     2056.11     1738.68     38.38 o 
   3   9   3       59.57       12.55     15.83 o 
   4   9   3      759.18      775.74     28.27 o 
   6   9   3      120.04       84.20     19.87 o 
   7   9   3      222.21      142.89     22.48 o 
   8   9   3      777.96      808.89     34.42 o 
   9   9   3       71.72       77.66     19.28 o 
  10   9   3        0.17        0.02     19.95 o 
  11   9   3       71.20       83.14     21.29 o 
  12   9   3      545.43      582.77     26.44 o 
  13   9   3        1.33        0.02     24.87 o 
   0  10   3      715.76      515.11     27.12 o 
   1  10   3      102.12        0.01     16.79 o 
   2  10   3       72.15       19.85     16.68 o 
   4  10   3       22.38       37.04     15.74 o 
   5  10   3        9.23        0.02     18.52 o 
   6  10   3       94.75       63.28     17.62 o 
   7  10   3       52.31        8.81     20.22 o 
   8  10   3      308.67      269.86     24.15 o 
   9  10   3        0.85        0.02     18.83 o 
  10  10   3        1.39        8.63      8.96 o 
  11  10   3       19.83       20.83     23.86 o 
  12  10   3        2.96        0.02     24.69 o 
   2  11   3       31.94       21.18     18.81 o 
   3  11   3        5.02        0.61     18.77 o 
   4  11   3        4.11        0.02     18.50 o 
   5  11   3        0.02        0.02     21.11 o 
   6  11   3        0.20        0.02     19.65 o 
   7  11   3        2.87        0.02     18.80 o 
   8  11   3        2.36        0.02     18.54 o 
   9  11   3       15.88       15.85     20.13 o 
  10  11   3       70.00       75.19     21.75 o 
  11  11   3        6.80        0.02     24.00 o 
   0  12   3      118.85      125.18     18.69 o 
   1  12   3       64.85        0.02     19.24 o 
   2  12   3        2.78        0.02     18.37 o 
   3  12   3        9.09       19.71     15.78 o 
   4  12   3      210.67      210.62     25.49 o 
   5  12   3      135.33       19.82     20.86 o 
   6  12   3        4.27       29.88     16.63 o 
   7  12   3        8.54       22.55     17.94 o 
   8  12   3       13.03        7.81     20.64 o 
   9  12   3        6.58        3.25     20.42 o 
   1  13   3      124.00        6.58     21.68 o 
   2  13   3      348.57      362.34     24.71 o 
   3  13   3       28.70        0.02     23.57 o 
   4  13   3      116.24       98.71     18.75 o 
   5  13   3        5.15       20.16     15.23 o 
   6  13   3      235.42      198.37     26.65 o 
   7  13   3       49.62       36.92     23.57 o 
   0  14   3      140.41      130.74     21.38 o 
   1  14   3       32.49        0.81     22.13 o 
   2  14   3       16.97        2.45     19.98 o 
   3  14   3        5.74       23.03     17.41 o 
   0   0   4     2949.62     2840.23     20.38 o 
   1   0   4     2765.24     2713.82     20.06 o 
   2   0   4    13227.80     9954.83     46.76 o 
   3   0   4    18191.48    17156.73     61.49 o 
   4   0   4     5654.06     5096.53     34.55 o 
   5   0   4      404.05      435.58     10.72 o 
   6   0   4     1617.69     1527.43     20.75 o 
   7   0   4     5471.97     5558.27     43.04 o 
   8   0   4      413.56      409.31     13.78 o 
   9   0   4     3221.54     3284.44     37.51 o 
  10   0   4      880.89      942.49     22.21 o 
  11   0   4       75.69       75.29      9.52 o 
  12   0   4      218.92      205.33     13.65 o 
  13   0   4        1.14        0.01     19.96 o 
  14   0   4      202.04      218.90     15.44 o 
  15   0   4        6.64       21.38     17.96 o 
  16   0   4       23.14        0.02     22.21 o 
  17   0   4       39.81        7.93     26.88 o 
   1   1   4      622.93      530.71      8.73 o 
   2   1   4      848.24      878.46     11.98 o 
   3   1   4     1122.19     1280.44     15.25 o 
   4   1   4       41.56       64.22      5.14 o 
   5   1   4        7.95        0.67      7.87 o 
   6   1   4       28.36       29.33      5.47 o 
   7   1   4      400.89      461.54     13.13 o 
   8   1   4       19.82       15.80     12.16 o 
   9   1   4      868.45      865.77     19.69 o 
  10   1   4       11.75        5.92     15.09 o 
  11   1   4      912.83      867.04     22.78 o 
  12   1   4      276.23      295.64     16.38 o 
  13   1   4      270.44      221.66     17.50 o 
  14   1   4        4.41       11.22     18.89 o 
  15   1   4      501.04      488.40     23.00 o 
  16   1   4        0.78        4.44     21.16 o 
  17   1   4        9.54       18.49     24.82 o 
   0   2   4     2069.27     1690.90      9.84 o 
   1   2   4      954.20      968.00     12.61 o 
   2   2   4      301.31      293.68      9.30 o 
   3   2   4       43.94       31.37      4.06 o 
   4   2   4        6.26        8.34      7.17 o 
   5   2   4        0.30        1.20      7.98 o 
   6   2   4      697.47      719.33     15.11 o 
   7   2   4       81.69       63.72      7.14 o 
   8   2   4       80.53       63.00     13.22 o 
   9   2   4     1360.89     1377.57     25.37 o 
  10   2   4     1001.90      976.36     28.28 o 
  11   2   4        3.24        0.01     18.32 o 
  12   2   4       44.98        6.38     19.63 o 
  13   2   4       74.19       57.95     19.32 o 
  14   2   4      119.04      123.26     14.90 o 
  15   2   4        0.15        6.28     20.34 o 
  16   2   4        1.30        3.80     21.67 o 
  17   2   4      126.14      105.41     27.54 o 
   1   3   4     5983.06     5648.60     34.85 o 
   2   3   4        0.60        2.74      6.12 o 
   3   3   4      684.03      792.25     14.00 o 
   4   3   4      116.47      194.47      7.85 o 
   5   3   4     3595.46     3359.93     31.24 o 
   6   3   4     1892.90     2075.58     26.11 o 
   7   3   4     1605.95     1621.83     24.68 o 
   8   3   4      316.83      294.99     13.12 o 
   9   3   4      690.81      875.50     20.69 o 
  10   3   4       15.02       19.79     15.29 o 
  11   3   4     2126.81     2235.97     39.13 o 
  12   3   4        3.08        0.01     17.71 o 
  13   3   4       26.03       16.07     18.42 o 
  14   3   4      188.04      179.75     15.31 o 
  15   3   4      439.80      466.26     31.99 o 
  16   3   4       71.97       21.51     27.88 o 
  17   3   4        1.73       37.15     13.04 o 
   0   4   4       36.77       33.08      4.49 o 
   1   4   4     1876.82     1756.70     20.90 o 
   2   4   4      640.17      620.56     12.83 o 
   3   4   4      898.15      722.72     14.31 o 
   4   4   4      277.50      284.14      9.82 o 
   5   4   4      550.07      588.90     14.44 o 
   6   4   4     1932.41     2120.35     27.86 o 
   7   4   4     3578.73     3607.36     38.26 o 
   8   4   4      118.15      118.67      9.87 o 
   9   4   4     1074.98     1017.91     23.78 o 
  10   4   4       40.96       59.08     10.09 o 
  11   4   4     2029.96     2041.85     35.58 o 
  12   4   4       19.84        0.01     20.24 o 
  13   4   4     2022.06     2218.56     41.36 o 
  14   4   4      261.24      275.64     18.65 o 
  15   4   4        1.26        0.02     22.59 o 
  16   4   4       56.27       39.40     15.61 o 
  17   4   4      471.74      504.51     37.37 o 
   1   5   4     5389.14     4840.48     41.54 o 
   2   5   4     4216.51     4305.62     36.70 o 
   3   5   4      407.87      429.86     15.31 o 
   4   5   4      213.71      268.59     10.54 o 
   5   5   4      107.68      100.43      7.45 o 
   6   5   4      412.84      424.08     14.13 o 
   7   5   4        4.68        2.76     11.46 o 
   8   5   4       39.21       49.87      8.87 o 
   9   5   4        0.17        0.01     13.72 o 
  10   5   4        2.09        0.01     16.34 o 
  11   5   4      191.17      156.57     14.08 o 
  12   5   4       22.49        0.02     19.63 o 
  13   5   4       38.17        0.02     22.37 o 
  14   5   4        0.59       15.52     18.01 o 
  15   5   4      550.82      578.07     26.92 o 
  16   5   4       49.01       27.17     25.55 o 
   0   6   4      271.92      294.34     13.29 o 
   1   6   4      718.47      735.28     20.38 o 
   2   6   4      340.29      398.47     16.07 o 
   3   6   4     1219.68     1146.01     24.55 o 
   4   6   4       22.16       44.98     11.43 o 
   5   6   4       81.26       93.88      8.35 o 
   6   6   4      493.19      524.10     16.38 o 
   7   6   4      461.01      494.71     16.94 o 
   8   6   4       41.60       40.88      7.90 o 
   9   6   4       14.79       23.51      9.18 o 
  10   6   4      144.46      160.06     15.49 o 
  11   6   4        1.42        2.35     17.71 o 
  12   6   4      121.56      115.95     12.54 o 
  13   6   4        6.12        0.02     21.40 o 
  14   6   4      101.06      128.98     14.78 o 
  15   6   4       18.72        0.02     27.65 o 
  16   6   4        0.51        0.02     26.24 o 
   1   7   4      109.31       91.00     12.64 o 
   2   7   4      303.27      312.34     17.08 o 
   3   7   4      476.89      408.48     18.70 o 
   4   7   4       28.14       14.96     10.68 o 
   5   7   4      138.81       84.31     14.68 o 
   6   7   4      206.56      205.12     12.77 o 
   7   7   4      427.43      388.28     21.37 o 
   8   7   4       71.99       44.73     11.03 o 
   9   7   4        1.79       13.70     16.93 o 
  10   7   4      104.53      104.45     13.54 o 
  11   7   4       10.91       14.47     17.84 o 
  12   7   4        0.01       12.16     16.79 o 
  13   7   4       61.41       73.81     13.02 o 
  14   7   4       41.12       44.33     23.29 o 
  15   7   4      234.27      263.50     22.22 o 
   0   8   4      808.56      831.95     23.57 o 
   1   8   4      618.57      611.85     23.12 o 
   2   8   4       10.27       20.17     10.91 o 
   3   8   4     1014.88      950.53     26.51 o 
   4   8   4       41.63       55.54     14.77 o 
   5   8   4      282.49      293.59     20.75 o 
   6   8   4       15.78       23.87     15.79 o 
   7   8   4      902.96      991.25     30.45 o 
   8   8   4        0.73        0.01     18.72 o 
   9   8   4      532.50      491.84     27.51 o 
  10   8   4       76.14       72.81     12.19 o 
  11   8   4       11.72       20.59     16.69 o 
  12   8   4        7.56        0.02     21.70 o 
  13   8   4      453.51      412.50     22.10 o 
  14   8   4       20.39       20.23     22.53 o 
   1   9   4      764.79      611.72     25.66 o 
   2   9   4      105.52      108.14     13.81 o 
   3   9   4      133.59      132.68     16.59 o 
   4   9   4        1.88        4.56     14.21 o 
   5   9   4     1469.08     1475.35     35.25 o 
   6   9   4       15.83       13.70     16.94 o 
   7   9   4       16.98        8.05     16.19 o 
   8   9   4      252.12      232.59     23.88 o 
   9   9   4      463.63      464.45     28.97 o 
  10   9   4        9.62        0.02     19.13 o 
  11   9   4       78.94       72.04     13.09 o 
  12   9   4      191.81      193.89     18.32 o 
  13   9   4       71.08       43.81     26.22 o 
   0  10   4       32.20        0.02     16.23 o 
   1  10   4       94.79       18.85     15.66 o 
   2  10   4       68.31       70.27     18.23 o 
   3  10   4      353.74      211.33     21.68 o 
   4  10   4      248.31      301.03     18.37 o 
   5  10   4        1.00        0.02     15.43 o 
   6  10   4        3.99        6.11     17.48 o 
   7  10   4       76.10       45.24     20.45 o 
   8  10   4       47.48       43.36     19.72 o 
   9  10   4       90.03      126.89     16.31 o 
  10  10   4        4.35        1.48     19.41 o 
  11  10   4       72.93       54.56     27.77 o 
  12  10   4        8.11        0.02     24.73 o 
   2  11   4       95.26       81.00     19.42 o 
   3  11   4      248.84      200.46     20.99 o 
   4  11   4      151.20      205.44     24.89 o 
   5  11   4     2378.74     2125.15     53.41 o 
   6  11   4       29.58       39.23     19.57 o 
   7  11   4      248.00      256.98     25.57 o 
   8  11   4       73.94       72.32     20.52 o 
   9  11   4      539.64      509.24     34.83 o 
  10  11   4        0.76        0.80     21.89 o 
  11  11   4      331.87      482.92     35.39 o 
   0  12   4       52.64       47.80     19.63 o 
   1  12   4       15.67        0.02     17.80 o 
   2  12   4        0.08        0.02     19.60 o 
   3  12   4        6.59        6.18     17.37 o 
   4  12   4       11.39       36.41     17.87 o 
   5  12   4        1.91       19.31     17.48 o 
   6  12   4        1.31        0.02     20.62 o 
   7  12   4       10.42        0.02     21.67 o 
   8  12   4        2.99        8.66     20.83 o 
   9  12   4        0.40       39.30     20.36 o 
   1  13   4        0.80        0.02     20.98 o 
   2  13   4       16.11       25.85     11.59 o 
   3  13   4       15.53       18.84     17.91 o 
   4  13   4        4.26        0.02     19.68 o 
   5  13   4       23.51        0.02     21.10 o 
   6  13   4        1.52        4.82     19.28 o 
   7  13   4       12.89       13.24     22.00 o 
   0  14   4        0.12       23.61     16.06 o 
   1  14   4       18.47       22.84     21.39 o 
   2  14   4        0.98        0.02     19.05 o 
   1   1   5     1350.03     1261.43     14.68 o 
   2   1   5    24950.21    26741.02    314.16 o 
   3   1   5        0.04        0.74      6.67 o 
   4   1   5     2976.94     3088.21     26.76 o 
   5   1   5      521.35      513.81     12.22 o 
   6   1   5       28.09       31.21      5.71 o 
   7   1   5       18.62       25.17     11.50 o 
   8   1   5     6759.73     7102.10     53.71 o 
   9   1   5     1004.91      987.36     22.00 o 
  10   1   5     1025.11      989.01     22.81 o 
  11   1   5       83.76       84.68     10.23 o 
  12   1   5     2136.26     2100.20     36.76 o 
  13   1   5      133.21      146.04     14.28 o 
  14   1   5      548.39      614.82     22.12 o 
  15   1   5      493.69      526.80     23.13 o 
  16   1   5      220.62      155.55     30.22 o 
  17   1   5        1.63        0.02     25.61 o 
   0   2   5    13959.88    14114.57     54.67 o 
   1   2   5     7796.72     7380.26     38.40 o 
   2   2   5      831.49      857.28     14.03 o 
   3   2   5     2054.38     1898.99     20.56 o 
   4   2   5        6.63       13.20      3.72 o 
   5   2   5     1284.34     1491.09     20.63 o 
   6   2   5     2187.86     1939.92     25.13 o 
   7   2   5      218.20      227.46     10.45 o 
   8   2   5      380.76      347.31     12.81 o 
   9   2   5      498.68      514.67     16.56 o 
  10   2   5     4253.00     4290.56     52.73 o 
  11   2   5      627.91      714.75     22.34 o 
  12   2   5      567.98      503.65     26.31 o 
  13   2   5        0.49        0.02     17.54 o 
  14   2   5      649.46      733.03     26.22 o 
  15   2   5        0.07        1.42     21.63 o 
  16   2   5       16.22        4.62     22.77 o 
  17   2   5       15.82       26.66     22.85 o 
   1   3   5     1854.00     1919.85     21.02 o 
   2   3   5     5376.56     5696.20     37.02 o 
   3   3   5     4232.77     4247.56     33.51 o 
   4   3   5      753.27      850.07     17.63 o 
   5   3   5     6388.13     6745.83     46.68 o 
   6   3   5      234.63      247.97     10.29 o 
   7   3   5       43.88       27.35      6.47 o 
   8   3   5      140.51      102.14     14.10 o 
   9   3   5      548.27      543.05     18.29 o 
  10   3   5        0.27        5.07     14.60 o 
  11   3   5      393.99      395.51     18.80 o 
  12   3   5        1.39        0.02     16.90 o 
  13   3   5       43.14       19.39     20.48 o 
  14   3   5      195.22      249.69     22.47 o 
  15   3   5        1.19       27.98     20.53 o 
  16   3   5      213.59      236.72     30.19 o 
  17   3   5       30.40       25.25     24.39 o 
   0   4   5      796.45      797.22     14.45 o 
   1   4   5      380.33      434.25     10.94 o 
   2   4   5      851.12      904.47     16.15 o 
   3   4   5     1290.91     1529.49     21.53 o 
   4   4   5      890.90      998.77     17.90 o 
   5   4   5      275.91      273.68     10.45 o 
   6   4   5       44.27       28.45      6.25 o 
   7   4   5     1356.67     1443.19     24.90 o 
   8   4   5        0.83        0.01     11.93 o 
   9   4   5       80.68       94.28      9.27 o 
  10   4   5      101.54      113.66     11.41 o 
  11   4   5        0.13        0.02     15.34 o 
  12   4   5      522.59      519.33     26.75 o 
  13   4   5      151.84      127.86     23.60 o 
  14   4   5       86.93       81.34     23.07 o 
  15   4   5       10.96        3.70     21.51 o 
  16   4   5       46.78       24.01     22.78 o 
   1   5   5     1760.66     1648.03     22.73 o 
   2   5   5       26.01       36.00      6.51 o 
   3   5   5      157.86      214.02      9.14 o 
   4   5   5       10.38       28.39      5.03 o 
   5   5   5      463.76      412.95     13.40 o 
   6   5   5       16.28       23.21     12.82 o 
   7   5   5        1.23        0.01     12.78 o 
   8   5   5       40.75       48.29      8.87 o 
   9   5   5      386.15      435.13     16.70 o 
  10   5   5       68.24       61.78     18.42 o 
  11   5   5      124.98      136.75     14.44 o 
  12   5   5        1.73        0.02     19.48 o 
  13   5   5       26.01        1.32     21.15 o 
  14   5   5       98.40       76.60     24.98 o 
  15   5   5      279.07      364.13     21.44 o 
  16   5   5       28.35       45.85     23.21 o 
   0   6   5     2679.75     2627.07     31.29 o 
   1   6   5      178.23      176.22     13.44 o 
   2   6   5     1925.51     2036.94     27.92 o 
   3   6   5      663.86      805.61     18.53 o 
   4   6   5     2506.90     2577.17     32.89 o 
   5   6   5       77.76       94.09      9.29 o 
   6   6   5     2586.09     2530.48     34.54 o 
   7   6   5       15.78       29.44      7.16 o 
   8   6   5      525.50      497.86     18.25 o 
   9   6   5      211.93      184.81     14.23 o 
  10   6   5     2033.38     2117.08     38.12 o 
  11   6   5      450.42      418.89     19.58 o 
  12   6   5      589.70      589.93     23.19 o 
  13   6   5      100.43       52.86     27.08 o 
  14   6   5      330.73      324.73     20.81 o 
  15   6   5        1.90        2.41     24.16 o 
   1   7   5     1437.45     1549.38     28.60 o 
   2   7   5     2611.84     2508.34     36.57 o 
   3   7   5       11.58        6.80     11.92 o 
   4   7   5     1983.95     1779.16     29.00 o 
   5   7   5       13.04       13.80      7.12 o 
   6   7   5      177.97      157.70     11.63 o 
   7   7   5      443.25      413.09     17.09 o 
   8   7   5     1790.44     1780.95     34.23 o 
   9   7   5       35.62       49.73     10.93 o 
  10   7   5       87.18       44.85     21.35 o 
  11   7   5      160.69      193.10     14.96 o 
  12   7   5       94.16      116.44     13.87 o 
  13   7   5       12.56       19.85     20.09 o 
  14   7   5        2.38        0.02     23.67 o 
  15   7   5       14.07       18.56     24.34 o 
   0   8   5      797.43      703.99     19.52 o 
   1   8   5       86.98       60.81     14.41 o 
   2   8   5      113.94      105.40     16.55 o 
   3   8   5       14.09        0.01     13.42 o 
   4   8   5     2786.64     2776.67     38.62 o 
   5   8   5      396.62      442.33     23.88 o 
   6   8   5     1893.66     2025.03     35.50 o 
   7   8   5      860.75      879.50     24.15 o 
   8   8   5       46.40       32.73     17.46 o 
   9   8   5        2.07       17.31     16.34 o 
  10   8   5       34.49       11.43     20.74 o 
  11   8   5       49.25       37.52     12.30 o 
  12   8   5        1.61        0.02     21.41 o 
  13   8   5      110.31      115.21     15.28 o 
  14   8   5        3.95        0.82     22.45 o 
   1   9   5       82.66       95.59     17.14 o 
   2   9   5     2747.79     2699.15     45.34 o 
   3   9   5      418.40      373.83     23.19 o 
   4   9   5     1223.07     1253.09     33.87 o 
   5   9   5        4.81        0.01     18.90 o 
   6   9   5      617.28      714.40     23.22 o 
   7   9   5        0.38        0.02     19.21 o 
   8   9   5      678.12      769.11     24.97 o 
   9   9   5       42.00       29.89     20.29 o 
  10   9   5       24.11       11.67     18.27 o 
  11   9   5        5.27        0.02     20.62 o 
  12   9   5      563.53      601.26     27.74 o 
  13   9   5        9.98       12.32     21.80 o 
   0  10   5       74.84       32.25     17.19 o 
   1  10   5      343.69      284.86     21.57 o 
   2  10   5      168.05      131.15     21.28 o 
   3  10   5      355.15      352.44     23.37 o 
   4  10   5      349.25      346.96     23.58 o 
   5  10   5       13.43        0.02     18.74 o 
   6  10   5        0.40       16.76     16.28 o 
   7  10   5       82.17       77.05     20.67 o 
   8  10   5       25.83       32.65     11.58 o 
   9  10   5       96.92      132.41     14.68 o 
  10  10   5       24.82       26.20     19.30 o 
  11  10   5       73.50      112.70     16.10 o 
  12  10   5        4.57        0.02     25.59 o 
   1  11   5        2.32        0.02     20.27 o 
   2  11   5       98.82      144.17     18.93 o 
   3  11   5       95.94        1.90     20.87 o 
   4  11   5       12.56        0.02     21.89 o 
   5  11   5        8.69        0.02     20.41 o 
   6  11   5       42.82       30.89     21.10 o 
   7  11   5        5.82        0.02     20.47 o 
   8  11   5        6.18       19.99     17.15 o 
   9  11   5       17.66        0.02     22.73 o 
  10  11   5        8.94        0.02     22.44 o 
   0  12   5       18.96       13.67     19.33 o 
   1  12   5        9.16        0.02     17.15 o 
   2  12   5        0.17       17.90     17.64 o 
   3  12   5       96.25       70.48     19.24 o 
   4  12   5       33.94       28.41     21.06 o 
   5  12   5       10.72       17.65     10.17 o 
   6  12   5        0.06        2.98     19.64 o 
   7  12   5       95.88       76.96     24.33 o 
   8  12   5        3.76        0.02     20.33 o 
   9  12   5       89.14       96.98     27.95 o 
   1  13   5        0.19       23.22     16.43 o 
   2  13   5      375.85      522.15     30.42 o 
   3  13   5       31.32        0.02     23.43 o 
   4  13   5       69.35       79.21     21.85 o 
   5  13   5        2.10        0.02     20.73 o 
   6  13   5      144.90      141.59     27.04 o 
   0  14   5      184.08      271.26     32.24 o 
   1  14   5       19.48       26.43     19.75 o 
   0   0   6    34068.95    29741.82    345.12 o 
   1   0   6       16.20       56.12      4.73 o 
   2   0   6    24197.94    22584.73    324.90 o 
   3   0   6    16396.30    16681.53     65.17 o 
   4   0   6     9522.42     8864.18     51.16 o 
   5   0   6     2637.35     2579.83     27.26 o 
   6   0   6    10639.13    10055.88     58.40 o 
   7   0   6     2641.26     2437.06     30.14 o 
   8   0   6     6064.85     6122.76     50.56 o 
   9   0   6     2905.43     2807.92     35.93 o 
  10   0   6     1689.66     1647.23     29.51 o 
  11   0   6     1551.28     1564.32     30.53 o 
  12   0   6      288.78      287.91     16.07 o 
  13   0   6     1406.44     1346.08     31.62 o 
  14   0   6      889.13      867.39     27.45 o 
  15   0   6       51.43       71.73     15.84 o 
  16   0   6       93.47       61.18     14.52 o 
  17   0   6      295.19      321.34     21.70 o 
   1   1   6      588.26      578.35     10.87 o 
   2   1   6     1082.49     1171.66     15.79 o 
   3   1   6      557.80      592.50     12.13 o 
   4   1   6        3.70        0.01      8.48 o 
   5   1   6     1011.70     1252.71     19.23 o 
   6   1   6     2875.49     3092.88     31.93 o 
   7   1   6      238.86      286.18     12.29 o 
   8   1   6      160.74      176.04     11.37 o 
   9   1   6     2263.02     2248.50     32.76 o 
  10   1   6       11.46        6.28     16.74 o 
  11   1   6     1155.78     1207.74     27.10 o 
  12   1   6       64.10       58.51     12.08 o 
  13   1   6       66.46       60.72     12.52 o 
  14   1   6        0.15        0.02     19.30 o 
  15   1   6      143.46      161.20     17.54 o 
  16   1   6        9.99        0.02     23.87 o 
  17   1   6      339.22      344.99     23.89 o 
   0   2   6     2037.16     1883.25     19.91 o 
   1   2   6        3.41        9.05      6.94 o 
   2   2   6      480.85      483.86     12.99 o 
   3   2   6      147.64      145.67      6.95 o 
   4   2   6     7874.33     8417.97     51.46 o 
   5   2   6      609.40      771.00     15.83 o 
   6   2   6     2152.64     1996.08     26.09 o 
   7   2   6      621.47      659.25     16.24 o 
   8   2   6      362.53      324.05     16.74 o 
   9   2   6      245.54      274.92     18.58 o 
  10   2   6     2123.44     2091.84     18.38 o 
  11   2   6       21.41       35.46     10.08 o 
  12   2   6        0.08       22.80     16.50 o 
  13   2   6       18.34        0.02     20.18 o 
  14   2   6      118.74      122.19     14.64 o 
  15   2   6       14.70        5.05     23.11 o 
  16   2   6      352.46      354.47     33.78 o 
  17   2   6        1.59        0.02     25.64 o 
   1   3   6     1203.35     1320.20     18.25 o 
   2   3   6     1470.81     1632.23     22.18 o 
   3   3   6      289.80      278.31      9.29 o 
   4   3   6      526.66      575.26     16.50 o 
   5   3   6     3655.19     3832.34     35.52 o 
   6   3   6     1927.02     2074.48     30.96 o 
   7   3   6      423.19      392.19     13.68 o 
   8   3   6       34.15       33.13     13.11 o 
   9   3   6       11.80        5.20     15.27 o 
  10   3   6       31.14       19.00     16.32 o 
  11   3   6      646.10      685.94     21.87 o 
  12   3   6      254.97      243.86     21.64 o 
  13   3   6        6.06        0.02     19.15 o 
  14   3   6       35.26       33.63     21.06 o 
  15   3   6      220.85      226.83     18.81 o 
  16   3   6      122.81      114.64     24.82 o 
   0   4   6     1253.07     1391.95     20.02 o 
   1   4   6       15.46       23.83      5.43 o 
   2   4   6     3909.97     4818.74     38.17 o 
   3   4   6     2540.74     2351.58     27.52 o 
   4   4   6       84.15       88.99      7.59 o 
   5   4   6       35.59       28.86      6.26 o 
   6   4   6     1599.32     1935.23     27.86 o 
   7   4   6      642.20      690.58     17.77 o 
   8   4   6      502.45      497.64     21.98 o 
   9   4   6     1227.16     1204.31     26.03 o 
  10   4   6       33.53       45.19      9.99 o 
  11   4   6      615.33      565.28     21.25 o 
  12   4   6      247.15      259.17     16.76 o 
  13   4   6      730.47      750.62     27.85 o 
  14   4   6       48.54       52.90     21.06 o 
  15   4   6        8.03       13.54     21.25 o 
  16   4   6       19.50       57.67     19.07 o 
   1   5   6      136.02      174.38      9.15 o 
   2   5   6    13682.07    14733.94     74.98 o 
   3   5   6      236.10      266.98     10.58 o 
   4   5   6     1775.94     1771.19     26.09 o 
   5   5   6        3.96        6.90      9.86 o 
   6   5   6        3.63        0.01     13.57 o 
   7   5   6      652.02      711.59     19.76 o 
   8   5   6     2449.91     2474.63     36.34 o 
   9   5   6       95.35       84.61     10.09 o 
  10   5   6      230.52      215.94     20.54 o 
  11   5   6      197.38      203.51     14.70 o 
  12   5   6      416.08      411.22     27.16 o 
  13   5   6      250.46      246.98     19.02 o 
  14   5   6        2.39       12.38     20.17 o 
  15   5   6        5.50        0.02     24.91 o 
  16   5   6        7.55        8.46     21.90 o 
   0   6   6        0.44       20.11      5.67 o 
   1   6   6     1116.86     1055.21     20.67 o 
   2   6   6      231.81      313.28     11.91 o 
   3   6   6      207.03      184.80     10.37 o 
   4   6   6       50.90       46.72      7.53 o 
   5   6   6       78.50       69.02      9.15 o 
   6   6   6      161.41      119.20     10.59 o 
   7   6   6      257.46      231.64     12.94 o 
   8   6   6      129.16      152.99     11.92 o 
   9   6   6      186.16      156.53     13.53 o 
  10   6   6      327.93      295.44     17.27 o 
  11   6   6      155.49      134.62     13.36 o 
  12   6   6       89.38       79.71     23.11 o 
  13   6   6      181.58      177.48     16.77 o 
  14   6   6       43.16       38.79     12.67 o 
  15   6   6       17.12        0.02     25.65 o 
   1   7   6      619.26      628.34     21.19 o 
   2   7   6     3733.72     3595.66     40.62 o 
   3   7   6      412.80      413.88     20.53 o 
   4   7   6      195.43      168.23     11.24 o 
   5   7   6      396.36      445.18     17.04 o 
   6   7   6     1974.33     2230.05     35.83 o 
   7   7   6      198.21      186.69     14.18 o 
   8   7   6     1049.99     1226.13     28.96 o 
   9   7   6      548.95      613.84     22.59 o 
  10   7   6      124.24      134.73     12.97 o 
  11   7   6       52.14       60.67     12.69 o 
  12   7   6      590.27      632.89     26.81 o 
  13   7   6        7.47        0.02     21.20 o 
  14   7   6      105.21      103.98     16.59 o 
  15   7   6      162.07      119.06     30.99 o 
   0   8   6     1109.20     1052.27     24.02 o 
   1   8   6      975.68     1012.15     28.25 o 
   2   8   6      641.47      763.24     20.73 o 
   3   8   6      753.93      695.49     25.03 o 
   4   8   6      736.08      725.15     20.85 o 
   5   8   6       30.39        3.50     18.60 o 
   6   8   6      110.97      131.69     13.20 o 
   7   8   6     1436.03     1670.54     32.89 o 
   8   8   6      110.18      159.14     13.08 o 
   9   8   6      207.94      196.93     15.72 o 
  10   8   6       13.06        0.02     19.55 o 
  11   8   6        1.33       10.30     17.03 o 
  12   8   6       83.67      109.12     14.75 o 
  13   8   6      188.85      180.65     19.93 o 
  14   8   6        8.64        0.02     23.41 o 
   1   9   6     1410.30     1546.74     35.08 o 
   2   9   6      736.58      772.85     23.94 o 
   3   9   6      329.64      340.14     24.80 o 
   4   9   6      401.86      445.54     19.13 o 
   5   9   6       78.39       67.51     18.56 o 
   6   9   6      103.78      124.81     12.97 o 
   7   9   6        6.44        0.02     17.78 o 
   8   9   6      468.07      541.36     21.95 o 
   9   9   6      117.02       95.84     13.93 o 
  10   9   6       27.29       29.24     10.07 o 
  11   9   6       38.86        8.88     20.84 o 
  12   9   6       96.97       96.69     16.90 o 
  13   9   6        1.43        0.02     21.31 o 
   0  10   6       12.18       25.18     16.93 o 
   1  10   6      388.57      255.07     24.49 o 
   2  10   6      219.44      289.42     16.26 o 
   3  10   6      556.08      588.87     29.78 o 
   4  10   6       40.22       64.06     17.98 o 
   5  10   6       47.80       50.77     18.27 o 
   6  10   6       15.51       38.80      9.89 o 
   7  10   6        2.38       13.20     14.31 o 
   8  10   6       19.52        6.21     17.02 o 
   9  10   6        3.41        8.68     17.89 o 
  10  10   6        6.40       15.97     18.96 o 
  11  10   6       20.78       23.23     24.02 o 
  12  10   6        6.69        0.02     24.82 o 
   1  11   6      281.29      308.05     23.76 o 
   2  11   6        0.74        0.02     21.73 o 
   3  11   6      577.45      625.94     33.17 o 
   4  11   6        5.10        0.02     20.39 o 
   5  11   6     1793.49     2117.22     49.85 o 
   6  11   6        2.09        6.99     19.27 o 
   7  11   6      246.58      323.97     23.78 o 
   8  11   6       31.56       53.07     11.02 o 
   9  11   6       59.65       53.41     25.91 o 
  10  11   6       42.88       62.86     13.88 o 
   0  12   6      294.23      296.79     27.57 o 
   1  12   6       45.74       43.94     21.30 o 
   2  12   6        2.50        7.71     17.33 o 
   3  12   6        4.32        3.55     18.71 o 
   4  12   6      305.29      319.74     28.77 o 
   5  12   6       62.09       61.33     22.81 o 
   6  12   6      126.96      176.50     17.11 o 
   7  12   6       37.15       39.91     21.31 o 
   8  12   6       22.68        0.02     25.04 o 
   1  13   6        0.04        0.02     21.77 o 
   2  13   6      194.99      266.06     24.69 o 
   3  13   6       50.56       62.06     21.53 o 
   4  13   6       16.65       38.62     21.85 o 
   5  13   6       39.52       61.99     22.73 o 
   6  13   6       19.21        0.02     24.80 o 
   1   1   7      251.75      285.10      8.59 o 
   2   1   7       18.68       13.67      8.41 o 
   3   1   7      747.09      941.15     15.69 o 
   4   1   7     2603.75     2883.49     28.75 o 
   5   1   7     4152.00     4538.96     38.01 o 
   6   1   7      128.75      145.64      9.00 o 
   7   1   7        0.23        3.81     12.05 o 
   8   1   7      737.28      737.81     18.88 o 
   9   1   7      253.82      311.63     13.57 o 
  10   1   7      221.75      226.17     13.61 o 
  11   1   7       85.49      101.03     12.46 o 
  12   1   7       69.43       77.87     11.80 o 
  13   1   7       36.71       41.19     10.74 o 
  14   1   7        0.07        0.02     20.73 o 
  15   1   7       88.31       32.31     26.82 o 
  16   1   7       35.05       27.99     24.55 o 
  17   1   7        2.25       16.81     22.87 o 
   0   2   7     5666.40     5436.90     36.62 o 
   1   2   7      116.21       86.84      5.53 o 
   2   2   7     1942.37     2073.86     24.27 o 
   3   2   7     7280.46     7426.59     45.75 o 
   4   2   7       10.72        8.87     10.82 o 
   5   2   7      759.07      934.19     17.85 o 
   6   2   7     1998.46     1896.23     31.13 o 
   7   2   7     7303.61     7716.44     57.07 o 
   8   2   7      916.91      846.11     20.71 o 
   9   2   7     2130.64     2105.10     36.58 o 
  10   2   7     3639.36     3525.61     51.09 o 
  11   2   7     1657.97     1758.11     38.68 o 
  12   2   7      139.65      146.82     13.99 o 
  13   2   7      187.16      144.91     25.07 o 
  14   2   7      437.32      531.18     29.11 o 
  15   2   7        3.47        0.02     25.23 o 
  16   2   7      111.25       93.17     26.85 o 
   1   3   7    12235.70    13324.05     62.62 o 
   2   3   7      629.19      724.58     17.02 o 
   3   3   7     2231.57     2506.37     28.08 o 
   4   3   7      358.53      396.70     16.05 o 
   5   3   7     3177.99     3115.60     33.56 o 
   6   3   7       24.31       18.67     12.39 o 
   7   3   7      245.12      237.28     11.48 o 
   8   3   7      515.77      534.37     20.37 o 
   9   3   7     4242.17     4399.17     48.69 o 
  10   3   7      133.89      132.72     22.20 o 
  11   3   7      798.78      799.37     31.67 o 
  12   3   7      333.87      384.85     23.72 o 
  13   3   7       10.89        0.02     18.77 o 
  14   3   7      276.53      276.67     24.54 o 
  15   3   7      221.37      259.34     29.32 o 
  16   3   7      138.19      152.82     17.41 o 
   0   4   7      557.27      641.97     14.61 o 
   1   4   7     7534.86     8687.32     53.19 o 
   2   4   7      189.78      252.81     13.61 o 
   3   4   7     1249.98     1381.62     21.81 o 
   4   4   7     3716.18     3928.11     37.81 o 
   5   4   7      247.98      296.33     12.12 o 
   6   4   7      236.77      246.31     15.18 o 
   7   4   7     1584.71     1593.46     27.80 o 
   8   4   7       64.80       49.96     15.52 o 
   9   4   7       10.80        0.01     15.19 o 
  10   4   7      292.91      291.56     21.71 o 
  11   4   7      521.85      491.94     20.89 o 
  12   4   7       71.36       42.50     19.77 o 
  13   4   7     1014.99     1144.88     38.91 o 
  14   4   7        6.80       18.48     19.79 o 
  15   4   7        6.42       39.88     20.03 o 
  16   4   7       27.39        0.83     24.39 o 
   1   5   7     5251.43     5084.76     42.96 o 
   2   5   7     1412.97     1657.43     24.85 o 
   3   5   7     1511.77     1558.44     24.67 o 
   4   5   7       27.03       12.90     10.96 o 
   5   5   7     6608.25     6881.28     55.46 o 
   6   5   7      186.56      211.86     11.75 o 
   7   5   7      909.57      887.74     26.97 o 
   8   5   7       55.19       50.88     18.35 o 
   9   5   7       84.70       80.61     12.11 o 
  10   5   7       23.27        0.01     17.49 o 
  11   5   7      349.31      344.73     18.27 o 
  12   5   7       28.59       37.05     12.44 o 
  13   5   7       15.34       32.35     10.90 o 
  14   5   7      163.66      214.12     26.58 o 
  15   5   7      190.51      217.97     18.40 o 
  16   5   7        4.22        3.44     24.10 o 
   0   6   7      425.70      404.07     13.59 o 
   1   6   7      358.85      275.82     11.67 o 
   2   6   7      178.90      198.27     10.98 o 
   3   6   7      334.24      354.75     13.26 o 
   4   6   7      174.27      231.39     12.41 o 
   5   6   7      284.52      297.18     14.35 o 
   6   6   7      149.98      101.07     10.29 o 
   7   6   7        1.66        0.01     15.28 o 
   8   6   7       52.24        0.01     17.89 o 
   9   6   7      412.16      424.56     18.76 o 
  10   6   7      141.50      153.62     19.20 o 
  11   6   7       42.00       60.07     11.58 o 
  12   6   7       20.45       20.88     19.18 o 
  13   6   7       76.36      109.85     14.49 o 
  14   6   7       80.30       71.27     22.48 o 
  15   6   7       13.28       32.41     20.51 o 
   1   7   7       49.90       54.26      7.91 o 
   2   7   7      330.91      334.82     14.45 o 
   3   7   7        5.72        0.01     14.51 o 
   4   7   7      722.05      748.85     20.90 o 
   5   7   7      264.55      348.88     15.85 o 
   6   7   7       23.31        0.01     17.72 o 
   7   7   7      107.45      147.52     12.70 o 
   8   7   7      214.02      196.24     15.55 o 
   9   7   7      165.46      166.08     14.22 o 
  10   7   7        1.33       18.69     10.68 o 
  11   7   7        3.89        0.02     20.27 o 
  12   7   7       38.71       30.68     21.91 o 
  13   7   7      158.24      146.39     17.21 o 
  14   7   7        1.60       23.62     19.93 o 
   0   8   7       32.72       39.08      8.99 o 
   1   8   7       29.50       49.75     14.76 o 
   2   8   7       24.96        9.43     15.42 o 
   3   8   7     1021.48      890.66     23.17 o 
   4   8   7      261.47      211.21     14.25 o 
   5   8   7       24.76       15.45     18.72 o 
   6   8   7      169.89      188.05     14.52 o 
   7   8   7      292.67      275.63     16.46 o 
   8   8   7       49.03       47.14     10.18 o 
   9   8   7      585.70      577.14     22.36 o 
  10   8   7       88.56       81.28     11.87 o 
  11   8   7        0.03        0.02     19.03 o 
  12   8   7       82.25      134.69     14.75 o 
  13   8   7       25.04        5.56     23.52 o 
   1   9   7      432.43      399.37     27.34 o 
   2   9   7     2680.52     2789.71     42.33 o 
   3   9   7     1190.20     1221.06     33.77 o 
   4   9   7      237.69      236.48     15.73 o 
   5   9   7     1169.67     1283.46     30.27 o 
   6   9   7      498.70      580.93     21.36 o 
   7   9   7       25.84       21.60     11.23 o 
   8   9   7      364.84      437.28     20.14 o 
   9   9   7      289.01      349.80     18.89 o 
  10   9   7        0.20        0.02     19.31 o 
  11   9   7       36.81       43.16     12.22 o 
  12   9   7       96.09      126.03     16.62 o 
   0  10   7      454.38      517.32     21.66 o 
   1  10   7     2761.41     2731.11     53.12 o 
   2  10   7        1.94       25.09     19.02 o 
   3  10   7     2085.32     2238.87     47.21 o 
   4  10   7      750.19      902.67     28.19 o 
   5  10   7      200.50      258.37     20.53 o 
   6  10   7       52.35       68.81     11.42 o 
   7  10   7      246.58      306.87     18.73 o 
   8  10   7       40.82       55.29     13.15 o 
   9  10   7       81.04       86.06     13.05 o 
  10  10   7       62.33       34.11     22.66 o 
  11  10   7       53.43       69.00     14.41 o 
   1  11   7      281.59      243.64     24.67 o 
   2  11   7        0.34        0.02     19.04 o 
   3  11   7      387.88      462.12     26.99 o 
   4  11   7       17.01        0.02     22.37 o 
   5  11   7      101.98      105.34     15.46 o 
   6  11   7        1.36        0.02     21.02 o 
   7  11   7        7.60        9.61     19.58 o 
   8  11   7       56.75       78.10     13.78 o 
   9  11   7       17.42       28.82     10.47 o 
  10  11   7        0.79        0.02     21.14 o 
   0  12   7       38.38       35.53     18.11 o 
   1  12   7        2.71        0.02     18.15 o 
   2  12   7       21.34        0.02     21.91 o 
   3  12   7      289.71      316.98     30.92 o 
   4  12   7       53.21       64.13     22.80 o 
   5  12   7       73.54       86.64     22.54 o 
   6  12   7       97.14      138.04     14.71 o 
   7  12   7      341.43      380.76     25.26 o 
   8  12   7        0.26       28.79     20.73 o 
   1  13   7       25.91       66.70     20.75 o 
   2  13   7       13.28       54.62     20.20 o 
   3  13   7        3.07       30.80     19.00 o 
   4  13   7        2.27       20.86     19.58 o 
   5  13   7       16.09       39.31     20.85 o 
   0   0   8    38316.70    37344.62    445.15 o 
   1   0   8     4055.46     3900.65     31.42 o 
   2   0   8    17734.24    13684.13     69.71 o 
   3   0   8     2959.25     2903.43     28.73 o 
   5   0   8      818.51      805.71     17.23 o 
   6   0   8    18325.47    18087.33     86.92 o 
   7   0   8    13450.87    12575.42     74.10 o 
   8   0   8     2238.82     2347.44     33.69 o 
   9   0   8     2458.90     2440.15     35.52 o 
  10   0   8     6977.99     6625.68     60.64 o 
  11   0   8      837.52      868.21     24.81 o 
  12   0   8      994.51      999.06     28.07 o 
  13   0   8     1786.76     1813.50     37.71 o 
  14   0   8      797.78      780.45     28.55 o 
  15   0   8        6.10       13.72     18.80 o 
  16   0   8       26.37       10.16     23.24 o 
   1   1   8     1179.54     1216.24     17.86 o 
   2   1   8     3363.46     3883.96     32.24 o 
   3   1   8     3998.87     4675.45     36.89 o 
   4   1   8     1109.91     1248.69     19.94 o 
   5   1   8      314.32      363.85     11.81 o 
   6   1   8     1330.03     1539.86     24.54 o 
   7   1   8      521.02      492.66     15.65 o 
   8   1   8      119.70      125.60      9.77 o 
   9   1   8       34.90       54.80      9.06 o 
  10   1   8       66.84       42.58     19.46 o 
  11   1   8       74.88       93.05     11.47 o 
  12   1   8      709.93      697.20     25.51 o 
  13   1   8      159.88      155.32     14.70 o 
  14   1   8        5.89        0.02     21.93 o 
  15   1   8       26.98       39.69     21.23 o 
  16   1   8       41.44        3.98     26.88 o 
   0   2   8     4960.94     5304.23     38.25 o 
   1   2   8     9618.15     9920.42     53.73 o 
   2   2   8     1652.51     1915.61     24.93 o 
   3   2   8     8153.53     8863.63     53.16 o 
   4   2   8     8285.36     8831.90     57.29 o 
   5   2   8       38.64       43.53     11.49 o 
   6   2   8     1023.95     1001.05     23.90 o 
   7   2   8      255.49      243.35     16.00 o 
   8   2   8      209.47      154.92     11.39 o 
   9   2   8     1175.25     1215.58     30.40 o 
  10   2   8     1369.54     1459.68     36.32 o 
  11   2   8      160.95      188.51     21.93 o 
  12   2   8       36.56       43.63     19.23 o 
  13   2   8      198.61      203.02     16.71 o 
  14   2   8      135.13       87.06     25.92 o 
  15   2   8      122.91      117.54     26.17 o 
  16   2   8      223.48      299.40     27.57 o 
   1   3   8      814.36      946.92     17.52 o 
   2   3   8     2613.38     3018.14     33.10 o 
   3   3   8        5.28        8.83      4.98 o 
   4   3   8      551.87      498.71     16.01 o 
   5   3   8     1019.30     1074.38     20.75 o 
   6   3   8     1187.63     1179.54     27.45 o 
   7   3   8       84.17      112.89      9.67 o 
   8   3   8      182.62      142.44     16.55 o 
   9   3   8        0.01        0.01     16.80 o 
  10   3   8       86.76       78.65     10.54 o 
  11   3   8       57.15       75.90     10.74 o 
  12   3   8        7.89        0.02     18.82 o 
  13   3   8       18.41        0.02     23.37 o 
  14   3   8      163.74      150.15     24.75 o 
  15   3   8       82.83       47.97     24.71 o 
  16   3   8        0.20        0.02     22.56 o 
   0   4   8       36.43       26.67     10.87 o 
   1   4   8      631.15      689.37     15.96 o 
   2   4   8     2492.36     2848.98     34.50 o 
   3   4   8     2595.29     2793.35     31.93 o 
   4   4   8      289.72      229.39     14.45 o 
   5   4   8      831.90     1018.43     24.79 o 
   6   4   8      109.18       83.14     14.33 o 
   7   4   8      107.59       99.22     14.28 o 
   8   4   8      423.77      383.68     21.14 o 
   9   4   8      113.04      121.56     11.88 o 
  10   4   8      545.63      611.42     27.70 o 
  11   4   8       99.73      112.60     11.60 o 
  12   4   8       10.43       21.11      9.44 o 
  13   4   8       31.67       13.49     22.67 o 
  14   4   8        6.12        0.02     20.84 o 
  15   4   8        0.32        0.02     20.48 o 
  16   4   8        5.46       34.57     21.85 o 
   1   5   8     2894.60     2900.53     33.57 o 
   2   5   8     3072.56     3430.88     38.95 o 
   3   5   8      746.00      727.03     17.67 o 
   4   5   8     2647.18     2805.94     34.59 o 
   5   5   8      327.58      281.42     13.11 o 
   6   5   8       28.05       13.67     13.25 o 
   7   5   8        3.55        6.86     14.05 o 
   8   5   8     2534.44     2680.62     45.85 o 
   9   5   8     1175.83     1202.82     28.47 o 
  10   5   8      208.11      173.46     21.33 o 
  11   5   8       67.32       54.27     21.38 o 
  12   5   8      876.44      860.03     35.83 o 
  13   5   8        6.04        7.77     19.49 o 
  14   5   8        4.74        0.02     21.95 o 
  15   5   8       28.45       14.71     25.16 o 
   0   6   8        9.63        0.01     11.38 o 
   1   6   8      206.69      249.26     11.86 o 
   2   6   8      261.26      315.10     13.17 o 
   3   6   8      622.39      691.71     18.75 o 
   4   6   8     1018.58     1151.97     24.15 o 
   5   6   8     1390.89     1402.54     27.82 o 
   6   6   8      936.28      910.10     23.61 o 
   7   6   8     1051.93      965.41     24.20 o 
   8   6   8        6.36        0.01     17.18 o 
   9   6   8     1699.08     1790.08     35.72 o 
  10   6   8      264.51      284.73     22.38 o 
  11   6   8       21.05        0.02     21.30 o 
  12   6   8      181.29      185.99     23.34 o 
  13   6   8        2.24        0.02     22.50 o 
  14   6   8       14.23       37.19     18.67 o 
  15   6   8       11.49       22.04     21.20 o 
   1   7   8     1991.83     1936.18     31.05 o 
   2   7   8     4687.40     4589.66     48.46 o 
   3   7   8     1201.75     1235.12     26.75 o 
   4   7   8      326.98      277.22     14.97 o 
   5   7   8     6155.08     6218.39     60.37 o 
   6   7   8     2804.25     2963.03     42.59 o 
   7   7   8      453.24      447.99     19.14 o 
   8   7   8     1025.73     1146.35     28.99 o 
   9   7   8       18.88       24.82     17.66 o 
  10   7   8       46.55       47.53     10.33 o 
  11   7   8      113.30      161.76     15.91 o 
  12   7   8      380.46      462.44     28.07 o 
  13   7   8       36.71       14.03     25.11 o 
  14   7   8      147.82      200.44     28.82 o 
   0   8   8     4361.11     5107.61     53.95 o 
   1   8   8      116.42      135.51     12.44 o 
   2   8   8     1375.62     1685.33     32.01 o 
   3   8   8     1175.49     1175.37     27.85 o 
   4   8   8     1262.22     1382.58     30.18 o 
   5   8   8       44.97       46.94     18.23 o 
   6   8   8      315.40      353.07     17.37 o 
   7   8   8        7.99       22.03      8.21 o 
   8   8   8       40.79       46.35     18.45 o 
   9   8   8       24.09       19.27     17.94 o 
  10   8   8      283.73      318.55     18.56 o 
  11   8   8      163.99      152.67     17.41 o 
  12   8   8      229.18      229.77     28.06 o 
  13   8   8      257.70      270.32     21.64 o 
   1   9   8      925.95     1054.88     27.21 o 
   2   9   8      309.93      334.81     17.97 o 
   3   9   8      332.25      355.99     18.39 o 
   4   9   8      294.79      344.63     18.29 o 
   5   9   8       94.08      101.14     13.19 o 
   6   9   8      175.65      217.50     20.59 o 
   7   9   8       80.47       77.24     11.78 o 
   8   9   8       42.89       70.26     11.46 o 
   9   9   8      219.23      227.17     17.46 o 
  10   9   8        0.14       13.88     16.81 o 
  11   9   8      106.74      101.56     14.66 o 
  12   9   8        0.25        0.02     21.24 o 
   0  10   8        1.74        0.02     19.36 o 
   1  10   8       15.15        4.16     21.16 o 
   2  10   8      212.24      275.74     17.83 o 
   3  10   8        4.71        0.02     19.99 o 
   4  10   8      354.61      406.58     20.06 o 
   5  10   8        1.73        0.02     19.30 o 
   6  10   8      185.16      250.58     16.68 o 
   7  10   8      107.59      152.68     15.36 o 
   8  10   8       19.17       25.98     18.19 o 
   9  10   8       14.67       28.89     11.48 o 
  10  10   8        1.21        0.02     21.03 o 
  11  10   8       52.19       62.25     14.58 o 
   1  11   8        6.03        0.02     18.74 o 
   2  11   8      466.61      621.67     25.04 o 
   3  11   8       46.31       51.39     12.78 o 
   4  11   8       30.36       46.73     13.51 o 
   5  11   8      149.41      190.39     24.28 o 
   6  11   8       40.63        0.02     22.53 o 
   7  11   8      168.06      214.36     17.46 o 
   8  11   8       14.68       21.33     10.99 o 
   9  11   8       12.42       30.70     11.65 o 
   0  12   8      116.98      121.71     14.31 o 
   1  12   8      238.70      352.40     25.62 o 
   2  12   8       28.20       20.51     20.82 o 
   3  12   8      108.31       79.34     23.53 o 
   4  12   8      606.42      747.41     29.18 o 
   5  12   8        5.25       27.71     18.47 o 
   6  12   8       59.26       21.29     26.94 o 
   7  12   8       24.27       27.65     22.77 o 
   1  13   8       93.73      110.11     25.16 o 
   2  13   8      201.27      274.93     19.96 o 
   3  13   8       24.93       33.02     13.76 o 
   4  13   8       27.02       57.30     22.11 o 
   1   1   9       13.28       13.51      9.37 o 
   2   1   9     1625.89     1657.20     22.43 o 
   3   1   9      344.26      381.71     12.46 o 
   4   1   9      157.49      187.20      9.06 o 
   5   1   9      802.61      738.08     17.12 o 
   6   1   9      402.10      395.31     13.68 o 
   7   1   9      583.49      615.56     17.35 o 
   8   1   9      621.16      590.85     18.23 o 
   9   1   9      996.33      967.82     23.95 o 
  10   1   9      347.39      310.27     16.22 o 
  11   1   9     1308.84     1248.79     30.86 o 
  12   1   9      592.43      598.05     23.61 o 
  13   1   9       77.40       61.98     14.46 o 
  14   1   9      449.10      470.76     22.88 o 
  15   1   9      243.59      317.18     20.54 o 
  16   1   9        4.52       30.90     21.48 o 
   0   2   9      675.86      685.36     14.73 o 
   1   2   9     1489.84     1451.55     21.40 o 
   2   2   9        4.12       13.23      7.96 o 
   3   2   9    11689.47    12620.29     66.91 o 
   4   2   9     3079.66     3343.97     39.21 o 
   5   2   9     2108.56     2546.60     33.56 o 
   6   2   9       29.13       37.02     11.35 o 
   7   2   9     1752.92     1808.41     32.41 o 
   8   2   9      815.10      854.73     24.01 o 
   9   2   9      985.14     1012.05     30.24 o 
  10   2   9      436.28      468.14     23.05 o 
  11   2   9      512.32      532.75     30.13 o 
  12   2   9        9.47       16.46     17.95 o 
  13   2   9      339.00      370.26     27.78 o 
  14   2   9        0.10        0.02     21.07 o 
  15   2   9       39.04       20.86     26.05 o 
  16   2   9       87.31       34.95     28.61 o 
   1   3   9      671.69      745.99     16.39 o 
   2   3   9     1996.90     2164.38     30.63 o 
   3   3   9       42.55       33.25      6.07 o 
   4   3   9     1599.28     1864.05     30.58 o 
   5   3   9       56.07       69.14      8.13 o 
   6   3   9        0.68        5.07     10.13 o 
   7   3   9        3.34        0.01     13.31 o 
   8   3   9      633.90      696.05     23.88 o 
   9   3   9     2245.90     2443.90     45.09 o 
  10   3   9      269.00      306.36     22.38 o 
  11   3   9      676.49      631.98     30.01 o 
  12   3   9       42.08       29.16     21.11 o 
  13   3   9      177.19      206.01     15.83 o 
  14   3   9        1.91        7.96     19.16 o 
  15   3   9       72.97       80.39     23.19 o 
  16   3   9        0.01       35.29     19.74 o 
   0   4   9     4591.76     5330.44     49.11 o 
   1   4   9      812.44      990.48     19.57 o 
   2   4   9        7.08        0.01     11.05 o 
   3   4   9      851.68      962.59     20.39 o 
   4   4   9      192.36      238.24     12.57 o 
   5   4   9     1463.96     1522.50     28.57 o 
   6   4   9        3.03       17.91     12.38 o 
   7   4   9      781.36      809.65     21.13 o 
   8   4   9      161.17      100.61     18.92 o 
   9   4   9      340.20      301.84     21.43 o 
  10   4   9        1.30        0.01     18.64 o 
  11   4   9        8.74        3.59     18.58 o 
  12   4   9      246.99      205.70     24.89 o 
  13   4   9       36.01        3.47     22.53 o 
  14   4   9      113.42       89.64     24.55 o 
  15   4   9       28.42       36.94     20.41 o 
   1   5   9      526.57      567.75     15.91 o 
   2   5   9     1874.72     2125.19     33.87 o 
   3   5   9      258.81      299.93     12.76 o 
   4   5   9      184.98      199.89     14.05 o 
   5   5   9      232.87      184.14     11.14 o 
   6   5   9      241.12      256.77     16.89 o 
   7   5   9      165.93      197.01     12.15 o 
   8   5   9      229.60      243.96     19.78 o 
   9   5   9      435.20      427.39     18.41 o 
  10   5   9      159.11      136.18     22.90 o 
  11   5   9      422.27      492.59     26.99 o 
  12   5   9       27.88       13.52     22.73 o 
  13   5   9       50.16       56.64     20.89 o 
  14   5   9        0.13        6.23     21.45 o 
  15   5   9      407.82      409.46     37.06 o 
   0   6   9      133.38      131.47      9.52 o 
   2   6   9      197.07      240.09     15.73 o 
   3   6   9     1815.12     1813.99     29.94 o 
   4   6   9      394.85      467.98     16.90 o 
   5   6   9        5.14        3.73     14.28 o 
   6   6   9     1130.89     1211.06     32.21 o 
   7   6   9      432.46      494.02     18.72 o 
   8   6   9       19.55        0.01     20.21 o 
   9   6   9     1113.03     1219.91     31.98 o 
  10   6   9      218.28      241.65     23.92 o 
  11   6   9       28.19       22.61     10.93 o 
  12   6   9       41.13       27.70     23.44 o 
  13   6   9      149.91      169.37     25.45 o 
  14   6   9       22.92        4.06     23.14 o 
   1   7   9     1981.71     2297.85     35.15 o 
   2   7   9       17.33       10.17     15.13 o 
   3   7   9      270.88      322.60     15.24 o 
   4   7   9      261.05      269.30     16.21 o 
   5   7   9      221.61      209.22     13.45 o 
   6   7   9       29.87       56.22     11.02 o 
   7   7   9       27.65       30.75     17.82 o 
   8   7   9      303.88      318.13     21.71 o 
   9   7   9      282.73      287.71     17.19 o 
  10   7   9       60.73       48.43     18.68 o 
  11   7   9      117.62       87.46     24.48 o 
  12   7   9       39.48        5.25     24.03 o 
  13   7   9       33.98       23.16     23.54 o 
  14   7   9       33.03        0.02     26.16 o 
   0   8   9      596.24      747.47     21.86 o 
   1   8   9     1166.35     1247.07     28.37 o 
   2   8   9      685.12      750.56     22.58 o 
   3   8   9      237.19      248.44     15.71 o 
   4   8   9      867.95      880.61     25.07 o 
   5   8   9       61.83      113.26     12.95 o 
   6   8   9      936.05     1074.80     27.73 o 
   7   8   9       32.22       34.85     10.76 o 
   8   8   9       32.18       45.32     17.03 o 
   9   8   9       34.33       49.82     12.30 o 
  10   8   9      487.87      561.82     30.57 o 
  11   8   9        0.04        0.02     22.73 o 
  12   8   9       99.03      144.82     14.90 o 
  13   8   9        7.73        0.02     22.64 o 
   1   9   9      702.16      795.79     24.79 o 
   2   9   9      340.41      310.45     17.67 o 
   3   9   9     1678.04     1778.25     35.37 o 
   4   9   9      112.99       98.17     13.51 o 
   5   9   9     1588.87     1851.01     36.84 o 
   6   9   9       75.96       51.15     20.98 o 
   7   9   9      127.36      150.44     13.82 o 
   8   9   9       31.12       23.42     10.65 o 
   9   9   9      241.64      263.13     18.58 o 
  10   9   9       22.11        0.02     24.19 o 
  11   9   9       17.10       26.88     22.14 o 
  12   9   9       13.00       25.89     20.98 o 
   0  10   9     1658.94     1819.31     38.12 o 
   1  10   9      444.09      542.62     22.51 o 
   2  10   9       29.54       42.64     14.12 o 
   3  10   9      231.85      276.91     17.22 o 
   4  10   9      161.41      190.38     15.14 o 
   5  10   9        7.84        7.30     20.34 o 
   6  10   9      170.27      233.07     16.24 o 
   7  10   9      360.35      432.92     21.98 o 
   8  10   9       62.00        6.67     24.78 o 
   9  10   9        6.89        0.02     20.55 o 
  10  10   9       40.47       39.73     23.77 o 
   1  11   9       24.09       45.49     11.25 o 
   2  11   9       10.15       26.16     21.74 o 
   3  11   9       33.70       34.23     22.18 o 
   4  11   9      138.77      153.56     15.63 o 
   5  11   9        3.47        0.02     19.14 o 
   6  11   9        1.04        0.02     19.66 o 
   7  11   9       17.20        0.02     23.53 o 
   8  11   9        6.86        0.02     21.14 o 
   9  11   9        0.41        0.02     21.67 o 
   0  12   9       11.99       17.91     18.65 o 
   1  12   9        0.40        0.02     20.19 o 
   2  12   9       70.78       71.61     14.03 o 
   3  12   9      127.91      165.59     15.29 o 
   4  12   9      173.81      271.01     19.39 o 
   5  12   9        0.00        0.02     27.03 o 
   6  12   9      265.72      329.68     21.96 o 
   7  12   9       54.25      104.17     15.98 o 
   1  13   9      142.31      232.52     18.81 o 
   2  13   9      118.03      158.00     17.32 o 
   3  13   9       24.92       29.69     23.55 o 
   0   0  10    26072.88    25343.27     97.55 o 
   1   0  10      265.43      213.52      9.62 o 
   2   0  10     4284.58     3886.88     40.40 o 
   3   0  10     1089.63     1141.17     20.73 o 
   5   0  10      108.92      105.07      8.89 o 
   6   0  10     2214.29     2294.92     32.04 o 
   7   0  10      459.55      420.59     15.11 o 
   8   0  10      129.49      166.66     11.43 o 
   9   0  10     1101.72     1077.54     25.87 o 
  10   0  10     1192.61     1181.79     27.41 o 
  11   0  10      611.82      632.25     21.89 o 
  12   0  10      136.20      127.75     13.53 o 
  13   0  10      355.25      324.10     20.09 o 
  14   0  10      263.24      268.04     20.55 o 
  15   0  10       83.09       75.44     16.66 o 
  16   0  10       12.19        3.29     24.27 o 
   1   1  10      223.59      218.76      9.47 o 
   2   1  10      573.66      779.48     16.47 o 
   3   1  10       12.18        5.72      9.47 o 
   4   1  10      183.24      219.79     10.20 o 
   5   1  10     1666.73     1863.65     27.56 o 
   6   1  10      471.02      489.52     15.29 o 
   7   1  10       41.90       43.67     12.99 o 
   8   1  10     1949.14     2072.43     33.28 o 
   9   1  10      272.70      264.03     15.25 o 
  10   1  10       41.64       38.67     11.12 o 
  11   1  10      284.31      240.48     18.59 o 
  12   1  10      549.80      518.29     22.32 o 
  13   1  10        5.28        0.02     20.83 o 
  14   1  10       49.65       49.41     13.57 o 
  15   1  10      541.17      546.19     27.32 o 
  16   1  10      394.15      391.22     23.56 o 
   0   2  10     1600.95     1525.15     25.54 o 
   1   2  10     2326.81     2492.06     29.26 o 
   2   2  10      627.23      650.89     18.15 o 
   3   2  10     1333.72     1226.12     25.18 o 
   4   2  10      712.23      755.04     19.86 o 
   5   2  10       68.72       53.58     11.60 o 
   6   2  10      100.24      124.79     14.48 o 
   7   2  10      796.43      855.20     24.56 o 
   8   2  10       75.04       81.05     13.78 o 
   9   2  10     1326.80     1411.12     36.01 o 
  10   2  10        9.41        1.08     16.20 o 
  11   2  10       51.59       71.22     18.93 o 
  12   2  10       38.19       34.75     18.91 o 
  13   2  10       37.24        0.68     23.37 o 
  14   2  10       74.05       67.85     25.57 o 
  15   2  10        0.10        0.02     22.58 o 
  16   2  10       24.32        0.02     25.52 o 
   1   3  10      661.07      647.30     15.93 o 
   2   3  10      313.76      295.90     13.61 o 
   3   3  10      114.74      147.69      8.89 o 
   4   3  10      177.13      195.07     13.39 o 
   5   3  10     1264.17     1282.51     24.18 o 
   6   3  10        5.03        0.01     12.42 o 
   7   3  10      753.32      772.32     25.11 o 
   8   3  10     1327.78     1246.47     33.45 o 
   9   3  10       53.97       57.49     16.80 o 
  10   3  10        4.55       11.61     16.22 o 
  11   3  10      461.07      452.12     27.41 o 
  12   3  10     1291.22     1295.05     40.64 o 
  13   3  10       17.99       11.08     20.60 o 
  14   3  10      186.07      204.36     25.55 o 
  15   3  10       41.30       50.50     20.64 o 
   0   4  10     5610.52     6269.64     55.45 o 
   1   4  10      201.93      222.32     14.29 o 
   2   4  10     2238.44     2706.63     38.14 o 
   3   4  10     1130.03     1274.74     23.86 o 
   4   4  10      136.69      136.59     14.63 o 
   5   4  10       21.98       12.49     11.41 o 
   6   4  10      773.97      892.45     27.70 o 
   7   4  10      835.41      840.99     25.39 o 
   8   4  10       46.21       56.76     14.50 o 
   9   4  10      298.45      295.84     21.34 o 
  10   4  10     1214.03     1305.17     38.56 o 
  11   4  10      419.14      472.72     28.95 o 
  12   4  10      320.62      328.14     28.39 o 
  13   4  10     1060.91     1082.49     41.33 o 
  14   4  10       20.01        9.21     23.58 o 
  15   4  10        1.08       18.13     21.52 o 
   1   5  10       13.53       21.43      5.75 o 
   2   5  10        5.39        9.58     11.11 o 
   3   5  10      441.10      458.59     15.23 o 
   4   5  10        1.49        0.01     12.34 o 
   5   5  10        6.50        8.97     12.68 o 
   6   5  10      305.29      319.01     19.50 o 
   7   5  10       70.29      116.84     10.05 o 
   8   5  10      158.09      161.41     17.82 o 
   9   5  10       96.76      102.59     17.38 o 
  10   5  10       15.12        8.53     18.71 o 
  11   5  10      110.88       81.49     21.18 o 
  12   5  10       15.20       25.82     21.36 o 
  13   5  10       68.19       71.77     23.24 o 
  14   5  10       22.51        0.02     26.22 o 
  15   5  10       32.14       28.29     23.99 o 
   0   6  10        0.89       17.77     10.71 o 
   2   6  10      701.78      638.60     23.60 o 
   3   6  10      663.14      670.66     19.13 o 
   4   6  10     1895.16     2063.14     38.86 o 
   5   6  10       46.81       23.04     15.80 o 
   6   6  10      264.52      284.88     21.19 o 
   7   6  10     1919.02     2128.82     39.02 o 
   8   6  10        3.04       25.48      9.96 o 
   9   6  10      183.64      183.92     23.84 o 
  10   6  10      596.33      573.36     27.83 o 
  11   6  10      156.18      158.96     23.75 o 
  12   6  10      118.26      123.05     24.60 o 
  13   6  10       60.93       92.13     24.54 o 
  14   6  10        8.69        2.50     22.36 o 
   1   7  10      480.15      482.47     17.62 o 
   2   7  10      537.99      516.02     19.46 o 
   3   7  10      115.47      109.46     13.77 o 
   4   7  10      511.29      584.41     24.18 o 
   5   7  10      245.94      290.57     15.68 o 
   6   7  10      357.92      421.80     24.79 o 
   7   7  10       72.90       20.95     18.91 o 
   8   7  10        0.15        7.36     17.57 o 
   9   7  10       51.42       60.89     22.19 o 
  10   7  10      190.76      173.52     22.04 o 
  11   7  10      304.32      349.27     27.32 o 
  12   7  10      176.08      215.37     24.39 o 
  13   7  10        3.55        0.02     24.21 o 
   0   8  10       88.19      150.47     11.83 o 
   1   8  10        0.18        0.01     17.01 o 
   2   8  10       17.88       16.56      8.36 o 
   3   8  10        6.77        0.01     17.69 o 
   4   8  10     1370.85     1544.12     32.60 o 
   5   8  10      366.80      384.69     20.40 o 
   6   8  10     1646.21     1737.87     37.28 o 
   7   8  10        0.71        0.02     19.22 o 
   8   8  10        0.25       11.73     15.79 o 
   9   8  10       33.48       30.52     11.53 o 
  10   8  10      277.78      359.74     25.75 o 
  11   8  10       15.45        6.08     22.11 o 
  12   8  10       68.94       94.72     24.05 o 
   1   9  10        2.79        0.02     19.10 o 
   2   9  10      684.42      830.02     25.21 o 
   3   9  10      163.31      176.22     16.61 o 
   4   9  10      161.01      184.05     15.02 o 
   5   9  10      316.77      347.63     20.27 o 
   6   9  10        0.99        0.02     17.27 o 
   7   9  10       41.82       49.89     11.57 o 
   8   9  10        4.31        0.02     19.10 o 
   9   9  10      797.66      945.97     30.14 o 
  10   9  10       36.05       47.84     23.93 o 
  11   9  10      205.94      189.29     29.78 o 
   0  10  10      378.76      356.72     18.16 o 
   1  10  10        3.05       24.82     17.18 o 
   2  10  10      137.77      128.70     22.38 o 
   3  10  10       47.17       66.52     10.89 o 
   4  10  10       95.73      107.95     12.68 o 
   5  10  10      236.22      264.12     17.16 o 
   6  10  10       57.30       65.44     14.28 o 
   7  10  10       41.73       83.31     11.95 o 
   8  10  10       29.69       46.48     12.22 o 
   9  10  10       17.23       35.78     18.73 o 
  10  10  10       75.79       87.30     14.58 o 
   1  11  10      560.03      763.76     27.18 o 
   2  11  10     1331.05     1655.96     38.85 o 
   3  11  10        6.52        2.16     20.14 o 
   4  11  10      237.51      342.03     21.07 o 
   5  11  10      494.00      720.23     28.77 o 
   6  11  10      213.70      292.92     19.58 o 
   7  11  10       67.31       67.47     14.33 o 
   8  11  10      269.49      377.90     23.27 o 
   0  12  10        0.43        0.02     20.27 o 
   1  12  10        2.39        0.02     22.68 o 
   2  12  10       20.80       38.15     13.05 o 
   3  12  10        0.01        0.02     22.65 o 
   4  12  10       19.08       31.70     20.51 o 
   5  12  10       22.57       31.57     20.93 o 
   6  12  10       11.71        7.46     20.43 o 
   1   1  11     2304.16     2037.35     27.33 o 
   2   1  11      111.47       90.89      7.96 o 
   3   1  11      174.68      230.30     14.80 o 
   4   1  11     2718.36     2571.52     32.76 o 
   5   1  11     2253.01     2280.90     32.14 o 
   6   1  11        4.29        0.01     14.66 o 
   7   1  11      248.62      296.18     13.44 o 
   8   1  11     1377.19     1231.98     27.66 o 
   9   1  11     1781.81     1676.75     33.54 o 
  10   1  11      140.51      171.41     13.72 o 
  11   1  11     1690.53     1748.26     35.99 o 
  12   1  11      508.25      514.72     21.85 o 
  13   1  11      233.23      238.80     18.81 o 
  14   1  11      523.39      545.21     24.05 o 
  15   1  11      631.47      605.37     28.56 o 
   0   2  11       23.72       22.68      8.34 o 
   1   2  11     1609.77     1613.22     24.99 o 
   2   2  11       38.89       32.70     10.28 o 
   3   2  11     1985.29     2021.22     31.18 o 
   4   2  11      214.25      217.91     14.77 o 
   5   2  11        8.51        0.01     11.48 o 
   6   2  11      452.03      432.86     19.19 o 
   7   2  11      651.46      669.72     24.55 o 
   8   2  11       94.34       99.79     14.57 o 
   9   2  11      846.89      845.72     32.16 o 
  10   2  11      403.03      406.92     26.84 o 
  11   2  11        2.65        0.02     20.83 o 
  12   2  11      129.66      128.20     15.34 o 
  13   2  11       97.61      114.65     23.70 o 
  14   2  11       21.03        0.02     24.64 o 
  15   2  11        4.48       15.53     23.10 o 
   1   3  11       45.38       40.36      7.28 o 
   2   3  11       59.44       17.80     12.12 o 
   3   3  11      225.92      317.49     16.34 o 
   4   3  11        0.44       22.34      6.21 o 
   5   3  11     2012.34     2005.93     31.03 o 
   6   3  11      461.80      457.82     21.80 o 
   7   3  11      763.42      734.22     25.33 o 
   8   3  11       12.35       15.09     13.77 o 
   9   3  11       14.89       20.46     16.49 o 
  10   3  11        0.14        8.09     15.97 o 
  11   3  11       15.91       37.46     11.52 o 
  12   3  11       75.80       55.99     23.32 o 
  13   3  11       50.80       32.22     23.03 o 
  14   3  11       31.20       46.90     17.38 o 
  15   3  11       27.30        0.02     25.11 o 
   0   4  11      114.96      101.54     14.46 o 
   1   4  11       50.50       40.15      6.62 o 
   2   4  11        9.65       15.04      9.76 o 
   3   4  11       38.16       47.20      8.29 o 
   4   4  11       29.87       36.70      7.24 o 
   5   4  11      213.05      224.37     17.35 o 
   6   4  11      108.67      106.76     16.14 o 
   7   4  11       11.09        0.01     14.60 o 
   8   4  11      502.01      507.01     24.92 o 
   9   4  11      666.94      708.61     27.99 o 
  10   4  11       31.66       46.96     10.99 o 
  11   4  11       51.95       27.71     23.26 o 
  12   4  11      207.08      189.93     23.06 o 
  13   4  11       19.30        0.02     22.33 o 
  14   4  11        2.88       11.88     19.63 o 
  15   4  11       46.17       35.60     22.93 o 
   1   5  11      173.85      150.54     10.22 o 
   2   5  11        7.92        0.01     11.51 o 
   3   5  11       60.76       76.19      9.97 o 
   4   5  11       59.43       84.76      9.40 o 
   5   5  11      144.04      155.93     11.90 o 
   6   5  11       83.43      104.90     15.24 o 
   7   5  11      150.96      182.95     13.49 o 
   8   5  11      292.41      296.89     21.40 o 
   9   5  11        2.83       13.67     18.64 o 
  10   5  11      359.73      349.67     26.56 o 
  11   5  11       21.80       10.14     19.41 o 
  12   5  11       36.64       25.27     21.72 o 
  13   5  11       38.22       64.02     21.44 o 
  14   5  11       27.15        4.95     24.83 o 
   0   6  11     2260.59     2518.85     41.06 o 
   2   6  11      348.03      422.73     20.46 o 
   3   6  11     1626.24     1703.20     31.10 o 
   4   6  11        0.26       11.92     13.27 o 
   5   6  11      139.17      179.61     12.51 o 
   6   6  11      351.15      407.55     24.64 o 
   7   6  11     1483.77     1579.34     33.45 o 
   8   6  11        0.63        0.02     18.24 o 
   9   6  11      456.46      543.22     28.14 o 
  10   6  11     1100.11     1221.11     43.11 o 
  11   6  11      256.81      263.67     27.97 o 
  12   6  11       15.03       24.95     21.15 o 
  13   6  11      561.62      563.42     40.78 o 
  14   6  11      261.54      304.69     26.46 o 
   1   7  11      295.43      288.10     14.77 o 
   2   7  11      195.09      187.57     17.57 o 
   3   7  11      217.09      234.09     14.63 o 
   4   7  11        0.09        0.02     15.26 o 
   5   7  11      473.10      630.00     21.30 o 
   6   7  11      469.78      508.00     27.04 o 
   7   7  11       82.64       87.58     13.93 o 
   8   7  11      863.95      941.06     35.76 o 
   9   7  11      232.22      247.57     25.33 o 
  10   7  11        0.65       17.03     19.35 o 
  11   7  11      115.95      150.95     21.26 o 
  12   7  11      114.38      112.95     24.93 o 
  13   7  11        1.67        0.02     25.15 o 
   0   8  11      165.23      189.08     13.59 o 
   1   8  11      109.91      121.34     11.32 o 
   2   8  11      117.73      124.81     12.10 o 
   3   8  11       49.44       57.90     10.42 o 
   4   8  11     1446.88     1755.73     42.28 o 
   5   8  11      297.79      306.07     19.16 o 
   6   8  11      217.34      283.83     24.86 o 
   7   8  11      378.13      468.21     21.83 o 
   8   8  11       51.02       60.78     21.25 o 
   9   8  11       41.98       72.91     21.39 o 
  10   8  11      234.78      309.03     29.86 o 
  11   8  11      199.55      215.38     30.38 o 
  12   8  11        0.04       22.29     21.16 o 
   1   9  11     1253.85     1412.98     32.28 o 
   2   9  11      393.27      478.29     20.79 o 
   3   9  11      137.16      115.93     12.93 o 
   4   9  11      217.12      238.72     23.81 o 
   5   9  11      898.48      955.12     30.05 o 
   6   9  11      112.11       84.37     24.10 o 
   7   9  11      398.48      421.37     22.26 o 
   8   9  11       47.95       55.08     20.83 o 
   9   9  11       13.80       45.83     13.69 o 
  10   9  11        6.73        0.02     25.50 o 
  11   9  11       57.97       82.67     26.79 o 
   0  10  11      137.80      141.64     14.94 o 
   1  10  11       12.62       19.80     18.44 o 
   2  10  11       63.18        0.02     25.15 o 
   4  10  11        0.08        5.53     18.64 o 
   5  10  11        0.34       21.26     18.61 o 
   6  10  11      168.84      187.83     15.42 o 
   7  10  11       13.24        0.02     21.49 o 
   8  10  11      177.48      183.86     17.85 o 
   9  10  11       20.00        0.02     25.18 o 
   1  11  11        0.55        0.02     22.26 o 
   2  11  11       40.85       38.90     22.65 o 
   3  11  11        5.44        0.02     21.51 o 
   4  11  11        1.97        0.02     23.00 o 
   5  11  11        1.48        6.97     20.90 o 
   6  11  11      113.06      161.04     16.76 o 
   7  11  11       18.66       13.10     23.54 o 
   0  12  11       17.69        4.75     21.75 o 
   1  12  11       26.53       51.01     12.90 o 
   2  12  11       34.99       44.81     12.09 o 
   3  12  11       10.57       30.61     22.17 o 
   4  12  11       33.61       29.36     21.04 o 
   5  12  11        4.57       22.48     20.34 o 
   0   0  12     1179.08     1200.86     21.96 o 
   1   0  12     1953.63     1989.46     28.55 o 
   2   0  12       40.05       18.13      9.86 o 
   3   0  12     2595.54     2315.18     31.96 o 
   4   0  12        7.59        0.01     13.52 o 
   5   0  12      227.60      240.19     12.81 o 
   6   0  12        1.93        5.63     12.66 o 
   7   0  12      571.43      524.20     18.90 o 
   8   0  12      255.71      235.41     14.28 o 
   9   0  12      423.65      434.60     18.23 o 
  10   0  12        6.10        0.02     17.81 o 
  11   0  12       77.23       93.01     11.65 o 
  12   0  12      715.08      677.32     24.42 o 
  13   0  12       46.64       43.45     24.89 o 
  14   0  12      180.17      165.87     17.29 o 
  15   0  12        1.34        0.02     23.73 o 
   1   1  12       78.94      116.56      8.84 o 
   2   1  12      709.52      613.99     17.58 o 
   3   1  12      289.45      331.65     17.09 o 
   4   1  12      375.10      385.23     14.62 o 
   5   1  12       69.48       64.03      9.11 o 
   6   1  12       10.01       23.93     12.33 o 
   7   1  12        1.99        0.01     14.76 o 
   8   1  12        1.81        7.06     14.75 o 
   9   1  12      390.92      362.33     17.61 o 
  10   1  12      129.75      127.58     13.90 o 
  11   1  12      553.79      511.15     22.19 o 
  12   1  12      272.09      277.69     17.75 o 
  13   1  12       94.00       72.79     14.50 o 
  14   1  12        9.30        0.02     24.29 o 
  15   1  12      169.03      188.52     18.50 o 
   0   2  12      582.93      702.33     19.67 o 
   1   2  12      319.45      334.83     12.89 o 
   2   2  12       24.05       14.43     10.03 o 
   3   2  12      292.99      326.35     17.01 o 
   4   2  12       71.70       92.72     11.49 o 
   5   2  12      288.01      292.52     18.73 o 
   6   2  12       11.81       14.04     13.60 o 
   7   2  12       56.33       76.30      9.52 o 
   8   2  12      433.87      473.09     24.72 o 
   9   2  12      646.96      626.60     29.34 o 
  10   2  12      623.46      632.45     32.12 o 
  11   2  12      139.65      148.73     21.41 o 
  12   2  12      190.27      195.61     25.55 o 
  13   2  12        5.88       44.23     11.67 o 
  14   2  12       20.13       22.83     22.39 o 
  15   2  12        7.93        0.02     25.85 o 
   1   3  12      470.90      495.60     15.48 o 
   2   3  12      186.95      196.57     13.65 o 
   3   3  12       86.82       95.94      8.62 o 
   4   3  12       81.53       72.52     14.03 o 
   5   3  12      804.67      817.69     26.30 o 
   6   3  12      675.50      669.91     25.58 o 
   7   3  12     1570.52     1590.11     37.62 o 
   8   3  12     1390.33     1418.18     39.33 o 
   9   3  12      239.48      244.71     22.25 o 
  10   3  12        1.89        0.61     18.45 o 
  11   3  12     1114.60     1181.53     42.68 o 
  12   3  12      397.70      396.96     29.71 o 
  13   3  12       76.78       54.17     21.29 o 
  14   3  12        1.89        0.02     22.60 o 
  15   3  12       45.77       69.74     21.21 o 
   0   4  12     3567.62     3943.58     50.47 o 
   1   4  12      464.57      478.53     16.28 o 
   2   4  12      395.75      475.84     18.88 o 
   3   4  12     1469.98     1696.63     32.90 o 
   4   4  12      911.14      983.39     28.01 o 
   5   4  12       62.06       55.35     13.93 o 
   6   4  12      864.51     1052.01     30.95 o 
   7   4  12     1058.36     1129.78     33.73 o 
   8   4  12       37.33       50.00     17.21 o 
   9   4  12       53.65       38.97     18.64 o 
  10   4  12      496.20      583.01     31.80 o 
  11   4  12      203.66      177.91     24.63 o 
  12   4  12        3.30        0.02     19.97 o 
  13   4  12      300.65      374.62     29.17 o 
  14   4  12      227.64      263.39     25.63 o 
   1   5  12      466.95      437.34     21.45 o 
   2   5  12      518.25      569.54     21.64 o 
   3   5  12       34.89       48.38      8.64 o 
   4   5  12     1961.64     1949.48     39.72 o 
   5   5  12      356.03      411.20     20.89 o 
   6   5  12       27.28       26.38     15.20 o 
   7   5  12      335.89      315.46     20.64 o 
   8   5  12      228.73      192.07     22.95 o 
   9   5  12      261.88      253.96     21.72 o 
  10   5  12       13.81        0.02     19.14 o 
  11   5  12       13.61       14.75     19.88 o 
  12   5  12        0.06        0.02     21.05 o 
  13   5  12       14.33       28.71     20.11 o 
  14   5  12       43.96       44.23     22.69 o 
   0   6  12     1212.85     1274.26     35.75 o 
   2   6  12      314.53      399.18     22.83 o 
   3   6  12      820.76      935.01     29.39 o 
   4   6  12        0.13        0.02     14.89 o 
   5   6  12       57.80       57.19     16.21 o 
   6   6  12      223.11      212.14     21.45 o 
   7   6  12       95.67       94.13     20.71 o 
   8   6  12      335.99      355.31     26.83 o 
   9   6  12       10.14       13.20     16.83 o 
  10   6  12       90.38      150.62     19.18 o 
  11   6  12       49.99       33.96     22.70 o 
  12   6  12        1.46        0.02     22.46 o 
  13   6  12       20.68        0.02     25.66 o 
   1   7  12       43.76       40.71      7.70 o 
   2   7  12       15.86       17.28     12.92 o 
   3   7  12      177.01      168.65     13.14 o 
   4   7  12      215.55      227.05     22.01 o 
   5   7  12      296.09      337.65     23.16 o 
   6   7  12      280.42      445.72     22.69 o 
   7   7  12        3.31       28.67      9.85 o 
   8   7  12        3.78        0.02     19.68 o 
   9   7  12      126.20      143.26     22.26 o 
  10   7  12       80.63      105.24     22.36 o 
  11   7  12       52.22       42.73     25.11 o 
  12   7  12       49.54       52.53     23.84 o 
   0   8  12      136.47      150.16     17.00 o 
   1   8  12       68.41       87.41     11.98 o 
   2   8  12      175.47      191.42     20.81 o 
   3   8  12      502.57      556.98     21.09 o 
   4   8  12       66.91       47.61     20.50 o 
   5   8  12      581.30      580.06     22.80 o 
   6   8  12      178.04      243.99     22.34 o 
   7   8  12       79.00      104.57     13.91 o 
   8   8  12       48.52       42.74     19.20 o 
   9   8  12      312.80      337.93     30.20 o 
  10   8  12      204.11      246.65     28.13 o 
  11   8  12        2.92        0.02     21.42 o 
   1   9  12      115.39      115.31     15.43 o 
   2   9  12      155.70      180.68     15.20 o 
   3   9  12      157.47      158.24     14.07 o 
   4   9  12       24.68       39.01     10.81 o 
   5   9  12      108.72      106.44     21.28 o 
   6   9  12      325.83      336.99     29.07 o 
   7   9  12       21.93       19.46     21.58 o 
   8   9  12      135.32       97.61     28.59 o 
   9   9  12      255.51      270.46     29.59 o 
  10   9  12       41.30       50.03     23.36 o 
   0  10  12        0.06        2.74     19.16 o 
   1  10  12        2.36        6.03      9.73 o 
   2  10  12       42.66       27.03     20.54 o 
   4  10  12      137.07      131.42     16.76 o 
   5  10  12        9.24        0.02     21.31 o 
   6  10  12       87.11      117.34     15.15 o 
   7  10  12       42.07       52.37     21.08 o 
   8  10  12        1.48       20.28     18.76 o 
   9  10  12        4.80       33.75     17.49 o 
   2  11  12      371.00      480.38     22.94 o 
   3  11  12      202.27      284.52     20.01 o 
   4  11  12      190.98      277.17     18.97 o 
   5  11  12      565.85      872.69     31.92 o 
   6  11  12       67.53      125.62     16.64 o 
   7  11  12       45.37       60.84     26.34 o 
   0  12  12      126.77      123.09     16.09 o 
   1  12  12       15.47        0.02     22.23 o 
   2  12  12       13.71        8.21     21.26 o 
   3  12  12       14.44       20.77     19.75 o 
   1   1  13     3994.35     4149.92     20.99 o 
   2   1  13      460.42      485.44     19.65 o 
   3   1  13     1327.32     1404.10     30.76 o 
   4   1  13     1398.50     1638.66     28.68 o 
   5   1  13     2184.55     2215.15     34.33 o 
   6   1  13        1.74       18.50     11.42 o 
   7   1  13      138.97      144.78     12.27 o 
   8   1  13      978.16      875.62     25.52 o 
   9   1  13     1272.47     1148.96     30.09 o 
  10   1  13       95.68      113.43     13.63 o 
  11   1  13      448.22      473.60     22.67 o 
  12   1  13      199.05      187.07     15.35 o 
  13   1  13      102.46      122.66     15.25 o 
  14   1  13      138.94      122.21     17.31 o 
   0   2  13     7948.64     7801.33     67.87 o 
   1   2  13        0.36        2.04     10.95 o 
   2   2  13      324.65      377.02     17.90 o 
   3   2  13       14.77       12.30     12.28 o 
   4   2  13     2003.38     1927.78     36.87 o 
   5   2  13       26.39       10.57     16.07 o 
   6   2  13      522.81      492.40     23.00 o 
   7   2  13       43.23       44.61     17.29 o 
   8   2  13     1467.94     1447.20     37.18 o 
   9   2  13       80.29       76.69     19.72 o 
  10   2  13      347.03      407.63     26.15 o 
  11   2  13       37.27        4.65     21.90 o 
  12   2  13      139.41      127.54     27.03 o 
  13   2  13        8.54       35.79     19.80 o 
  14   2  13        3.56        8.97     20.15 o 
   1   3  13     1967.77     2028.79     35.76 o 
   2   3  13      490.70      521.82     19.41 o 
   3   3  13      138.28      154.46     17.04 o 
   4   3  13       12.27       11.99     13.57 o 
   5   3  13     2406.97     2429.58     41.85 o 
   6   3  13      614.32      573.17     28.84 o 
   7   3  13     1093.90     1055.95     33.38 o 
   8   3  13       23.47       13.43      9.66 o 
   9   3  13       56.69       66.08     17.76 o 
  10   3  13      336.32      297.66     28.59 o 
  11   3  13      916.46      889.29     41.98 o 
  12   3  13       36.09       50.48     20.27 o 
  13   3  13       20.47        0.02     21.33 o 
  14   3  13       20.46       46.06     20.58 o 
   0   4  13      121.16      115.92     15.88 o 
   1   4  13      694.74      818.31     25.58 o 
   2   4  13        6.89        0.01     15.45 o 
   3   4  13     2162.48     2410.31     41.58 o 
   4   4  13     1259.05     1290.25     33.30 o 
   5   4  13       77.11       51.93     16.67 o 
   6   4  13       17.67       10.57      9.55 o 
   7   4  13     1333.95     1474.04     37.45 o 
   8   4  13        9.81        0.02     16.56 o 
   9   4  13      169.72      213.94     19.65 o 
  10   4  13       17.74       26.31     20.80 o 
  11   4  13       25.55       20.28     19.53 o 
  12   4  13      180.20      162.43     25.90 o 
  13   4  13        0.03        0.02     23.42 o 
  14   4  13       79.44       33.81     26.32 o 
   1   5  13     1116.98     1124.83     31.44 o 
   2   5  13       48.10       87.32     17.72 o 
   3   5  13        0.01        3.99     14.00 o 
   4   5  13       58.11       67.92     17.70 o 
   5   5  13       62.08      103.63     16.15 o 
   6   5  13       47.60        8.37     17.15 o 
   7   5  13       76.39       74.93     19.04 o 
   8   5  13      659.92      610.72     41.59 o 
   9   5  13       18.58       64.43     16.83 o 
  10   5  13       14.76       31.01     16.67 o 
  11   5  13        1.47        2.92     19.67 o 
  12   5  13      355.11      318.09     32.89 o 
  13   5  13       29.08        3.30     22.67 o 
   0   6  13      847.26      795.69     32.51 o 
   2   6  13      389.91      435.69     24.38 o 
   3   6  13     3191.40     3557.12     54.34 o 
   4   6  13      289.55      333.32     23.99 o 
   5   6  13      289.72      256.16     25.38 o 
   6   6  13      462.31      528.66     27.15 o 
   7   6  13      448.56      526.25     26.36 o 
   8   6  13       37.69       64.90     16.95 o 
   9   6  13       48.77       51.69     21.53 o 
  10   6  13      495.44      526.60     36.76 o 
  11   6  13       72.68       42.94     25.15 o 
  12   6  13       11.83       17.81     21.14 o 
   1   7  13      128.06      111.67     16.81 o 
   2   7  13     1371.40     1405.98     37.29 o 
   3   7  13       85.90       83.22     11.39 o 
   4   7  13        7.30        0.02     18.79 o 
   5   7  13       25.35       12.28     17.36 o 
   6   7  13      453.80      452.95     28.75 o 
   7   7  13       49.70       39.12     19.88 o 
   8   7  13      123.21      196.97     22.30 o 
   9   7  13      207.24      164.47     27.19 o 
  10   7  13       15.69       28.26     21.02 o 
  11   7  13      103.10       95.02     25.69 o 
  12   7  13        9.87        0.02     23.50 o 
   0   8  13        7.01        5.48     18.05 o 
   1   8  13        1.16       25.65     12.25 o 
   2   8  13        5.09        0.02     15.75 o 
   3   8  13        2.77       18.15     15.70 o 
   4   8  13      132.60      141.36     23.85 o 
   5   8  13       28.84       55.19     18.63 o 
   6   8  13      197.89      211.43     26.87 o 
   7   8  13      538.28      683.86     33.91 o 
   8   8  13       24.43        0.02     23.87 o 
   9   8  13       75.43       95.99     24.76 o 
  10   8  13        1.04       24.66     19.01 o 
  11   8  13      120.33      169.68     22.78 o 
   1   9  13      158.49      227.14     15.20 o 
   2   9  13      931.89     1142.56     38.67 o 
   3   9  13       82.80       73.70     22.82 o 
   4   9  13      267.47      358.08     26.89 o 
   5   9  13       90.98       98.52     12.79 o 
   6   9  13      189.87      237.45     26.28 o 
   7   9  13      218.00      305.01     28.01 o 
   8   9  13      277.53      320.99     31.28 o 
   9   9  13        3.49       23.51     18.83 o 
   0  10  13        4.25       28.50     17.60 o 
   1  10  13       37.26       68.36     13.05 o 
   2  10  13       28.56        0.02     25.38 o 
   4  10  13       99.83      130.41     22.30 o 
   5  10  13       24.17       41.15     11.57 o 
   6  10  13      277.87      354.96     30.13 o 
   7  10  13       50.43       74.32     13.96 o 
   8  10  13        3.49       15.94     20.36 o 
   1  11  13       10.59       21.72     11.31 o 
   2  11  13        2.14        0.02     21.44 o 
   3  11  13        0.24        2.39     20.99 o 
   4  11  13        0.43        0.02     20.27 o 
   5  11  13       18.54       50.88     14.63 o 
   0   0  14    16440.89    16705.67     94.07 o 
   1   0  14     4138.24     4246.47     46.10 o 
   3   0  14    11519.66    11058.05     77.20 o 
   4   0  14        3.42        3.19     15.44 o 
   5   0  14     1163.63     1065.27     25.23 o 
   6   0  14       67.65       58.14     10.56 o 
   7   0  14     3609.06     3793.70     48.95 o 
   8   0  14      171.44      157.55     13.09 o 
   9   0  14      366.80      379.05     20.44 o 
  10   0  14      201.47      242.06     17.89 o 
  11   0  14      146.65      123.36     13.10 o 
  12   0  14        2.64       13.49     17.67 o 
  13   0  14       82.08       95.04     15.18 o 
  14   0  14      171.59      132.86     18.62 o 
   1   1  14     2259.45     2312.82     37.48 o 
   2   1  14      288.32      277.09     20.08 o 
   3   1  14        0.06        0.01     16.66 o 
   4   1  14      813.61      849.79     21.73 o 
   5   1  14        0.12       21.28     13.11 o 
   6   1  14        1.97        6.60     14.03 o 
   7   1  14      477.08      503.70     19.38 o 
   8   1  14      942.70      964.03     27.37 o 
   9   1  14      687.05      706.29     24.20 o 
  10   1  14      358.27      303.27     18.65 o 
  11   1  14      107.82       97.30     13.60 o 
  12   1  14       80.94       68.14     13.96 o 
  13   1  14       55.13       42.64     23.59 o 
  14   1  14        0.03       19.83     17.40 o 
   0   2  14       31.66       16.71     16.91 o 
   1   2  14      366.85      328.76     21.10 o 
   2   2  14       76.07       76.14     14.86 o 
   3   2  14      977.65     1024.40     30.61 o 
   4   2  14     4182.76     4430.83     57.36 o 
   5   2  14      115.14      105.48     19.11 o 
   6   2  14      608.08      713.32     27.67 o 
   7   2  14     1133.87     1239.11     36.20 o 
   8   2  14        4.24       16.15     16.69 o 
   9   2  14       41.26       38.59     19.88 o 
  10   2  14      148.17      143.67     22.15 o 
  11   2  14        3.53        0.02     21.62 o 
  12   2  14       20.59       40.81     12.12 o 
  13   2  14      201.29      238.54     31.00 o 
  14   2  14        8.37        0.02     23.44 o 
   1   3  14        2.10        9.28     14.08 o 
   2   3  14      286.93      339.35     19.64 o 
   3   3  14        6.25       15.85     14.44 o 
   4   3  14      318.99      354.39     20.46 o 
   5   3  14      460.85      504.36     26.99 o 
   6   3  14      841.17      888.17     31.60 o 
   7   3  14       61.31      113.97     15.61 o 
   8   3  14      282.21      313.11     22.64 o 
   9   3  14       49.40       61.11     11.47 o 
  10   3  14       22.94       32.57     19.82 o 
  11   3  14        4.23       27.42     11.46 o 
  12   3  14       10.69        0.02     22.82 o 
  13   3  14       45.80       56.47     14.68 o 
   0   4  14     3993.85     4007.97     59.56 o 
   1   4  14      413.71      438.79     24.43 o 
   2   4  14      684.06      720.63     27.80 o 
   3   4  14      537.99      582.55     27.27 o 
   4   4  14       39.05       36.26     17.10 o 
   5   4  14      316.24      278.51     21.08 o 
   6   4  14      566.34      531.50     29.89 o 
   7   4  14      314.92      321.21     27.90 o 
   8   4  14       74.22       79.59     20.36 o 
   9   4  14        5.52        5.21     18.27 o 
  10   4  14      130.76      141.25     23.82 o 
  11   4  14        0.97       10.22     18.52 o 
  12   4  14       20.55       42.03     12.95 o 
  13   4  14        2.54        9.05     19.33 o 
   1   5  14     2680.16     2675.26     48.53 o 
   2   5  14     3261.90     3350.70     54.67 o 
   3   5  14      703.17      641.15     30.37 o 
   4   5  14     2466.58     2434.98     54.76 o 
   5   5  14      740.63      792.55     30.11 o 
   6   5  14       74.12       64.35     20.09 o 
   7   5  14      157.61      142.63     20.49 o 
   8   5  14      222.79      258.03     22.81 o 
   9   5  14      395.83      459.00     24.93 o 
  10   5  14      167.34      147.71     23.95 o 
  11   5  14        9.56        6.86     20.98 o 
  12   5  14        9.98        0.02     21.62 o 
  13   5  14        0.01        4.28     21.56 o 
   0   6  14     1923.08     1964.92     46.56 o 
   2   6  14      194.34      198.17     22.39 o 
   3   6  14       95.54       61.91     20.24 o 
   4   6  14       75.91       61.77     18.36 o 
   5   6  14       69.00       65.55     19.27 o 
   6   6  14        5.87        8.19     17.40 o 
   7   6  14        6.61       11.82     18.19 o 
   8   6  14        1.99        1.38     17.27 o 
   9   6  14        0.07        0.02     20.36 o 
  10   6  14       38.72       55.99     20.92 o 
  11   6  14       41.54       69.36     23.87 o 
  12   6  14        3.23       12.60     22.76 o 
   1   7  14      740.01      833.51     32.82 o 
   2   7  14      311.21      337.16     23.97 o 
   3   7  14      272.25      275.39     23.74 o 
   4   7  14       15.79        6.28     17.96 o 
   5   7  14     1247.09     1554.40     40.67 o 
   6   7  14      312.06      315.73     30.82 o 
   7   7  14      418.61      513.90     30.63 o 
   8   7  14      148.94      119.59     28.21 o 
   9   7  14      349.74      421.25     33.39 o 
  10   7  14       67.29       86.60     23.28 o 
  11   7  14      427.00      424.18     42.72 o 
   0   8  14        0.48        5.77     16.18 o 
   1   8  14      200.79      205.06     23.26 o 
   2   8  14       74.63       77.73     20.07 o 
   3   8  14      346.65      394.31     26.24 o 
   4   8  14       20.39        3.35     19.83 o 
   5   8  14      102.59      132.16     21.12 o 
   6   8  14        8.61       10.62     20.70 o 
   7   8  14      319.19      374.05     31.88 o 
   8   8  14       17.05       35.67     21.43 o 
   9   8  14      183.39      192.53     31.62 o 
  10   8  14       42.27       80.05     21.78 o 
   1   9  14        2.99       18.09      9.36 o 
   2   9  14       15.09        0.02     19.15 o 
   3   9  14        4.12        0.02     18.38 o 
   4   9  14       95.52       77.88     24.01 o 
   5   9  14        0.02        0.02     19.05 o 
   6   9  14       48.99       55.03     23.52 o 
   7   9  14       53.31       41.28     23.28 o 
   8   9  14       98.01      109.95     27.48 o 
   9   9  14        7.75        0.02     23.09 o 
   0  10  14        4.74       24.52     16.83 o 
   1  10  14        0.05       14.16     15.61 o 
   2  10  14        2.59        0.02     18.71 o 
   4  10  14        3.95        0.02     20.20 o 
   5  10  14       28.09        2.38     23.42 o 
   6  10  14       10.56        0.02     26.00 o 
   7  10  14        6.87        7.56     23.58 o 
   1  11  14       10.58       34.89     18.56 o 
   2  11  14       15.18        0.02     21.46 o 
   3  11  14       35.46       42.92     14.57 o 
   4  11  14      101.61      102.56     29.51 o 
   1   1  15      265.89      234.63     22.67 o 
   2   1  15       78.62      107.97     17.90 o 
   3   1  15      147.00      202.19     18.76 o 
   4   1  15     1051.29      980.16     30.29 o 
   5   1  15      136.25      117.91     21.58 o 
   6   1  15      363.40      365.03     17.75 o 
   7   1  15      288.24      292.44     16.23 o 
   8   1  15       61.52       72.62     11.24 o 
   9   1  15      100.40      104.87     13.56 o 
  10   1  15       18.67       24.51     10.10 o 
  11   1  15      133.17      118.85     14.60 o 
  12   1  15        0.36        0.02     20.29 o 
  13   1  15       45.58       45.10     12.18 o 
   0   2  15    13529.31    13235.60     97.64 o 
   1   2  15      298.84      330.91     24.04 o 
   2   2  15      842.55     1013.61     30.87 o 
   3   2  15      746.08      879.95     28.90 o 
   4   2  15     1872.73     1838.94     40.91 o 
   5   2  15      529.17      439.16     28.04 o 
   6   2  15      251.43      300.53     22.05 o 
   7   2  15        0.66       15.62     17.62 o 
   8   2  15      352.42      312.88     26.62 o 
   9   2  15       47.74       14.21     21.74 o 
  10   2  15      300.94      319.40     27.26 o 
  11   2  15      411.23      445.71     29.46 o 
  12   2  15       63.30       58.96     24.24 o 
  13   2  15       79.01       80.00     24.42 o 
   1   3  15     1322.98     1289.01     36.24 o 
   2   3  15     2981.44     3025.13     51.65 o 
   3   3  15      270.77      289.55     21.50 o 
   4   3  15       62.52       55.12     20.42 o 
   5   3  15     1670.86     1655.69     40.29 o 
   6   3  15     2399.57     2384.05     53.15 o 
   7   3  15      312.34      261.78     26.86 o 
   8   3  15      269.46      250.04     25.06 o 
   9   3  15       81.30      103.64     20.53 o 
  10   3  15       51.56       73.97     21.81 o 
  11   3  15      366.44      353.77     31.65 o 
  12   3  15        4.03        0.02     20.86 o 
  13   3  15       47.27       52.43     20.44 o 
   0   4  15       20.14       15.57     16.57 o 
   1   4  15     1040.15     1066.54     32.57 o 
   2   4  15        2.77        0.01     18.12 o 
   3   4  15      269.43      348.10     21.59 o 
   4   4  15      420.30      414.43     27.30 o 
   5   4  15       44.03        8.57     19.92 o 
   6   4  15     1811.85     1950.07     52.87 o 
   7   4  15      787.24      864.17     35.97 o 
   8   4  15      268.81      237.67     27.44 o 
   9   4  15        1.45        0.02     19.74 o 
  10   4  15      405.85      451.83     32.37 o 
  11   4  15       68.75       64.85     22.44 o 
  12   4  15        0.23        0.02     22.75 o 
   1   5  15      638.70      590.66     28.61 o 
   2   5  15      763.89      679.15     38.09 o 
   3   5  15      119.11      148.95     19.31 o 
   4   5  15      585.36      691.13     33.28 o 
   5   5  15      251.58      350.60     23.39 o 
   6   5  15      103.82       79.31     23.99 o 
   7   5  15      140.83      207.07     21.87 o 
   8   5  15      335.02      352.76     36.08 o 
   9   5  15      153.99      135.23     25.49 o 
  10   5  15      156.55       56.51     30.19 o 
  11   5  15       84.41       49.26     28.89 o 
  12   5  15      638.63      528.58     52.55 o 
   0   6  15        9.11       32.95     16.70 o 
   2   6  15       53.73       52.55     17.59 o 
   3   6  15      323.35      400.95     24.93 o 
   4   6  15      129.55      123.31     20.91 o 
   5   6  15        1.61        0.02     17.71 o 
   6   6  15       42.39       53.12     22.62 o 
   7   6  15      154.22      174.76     23.15 o 
   8   6  15       64.27        7.93     25.69 o 
   9   6  15       19.44       41.48     19.31 o 
  10   6  15        0.03        0.02     23.54 o 
  11   6  15       15.55        0.02     25.47 o 
   1   7  15      781.39      914.73     32.15 o 
   2   7  15      462.17      415.74     27.66 o 
   3   7  15        0.81        0.02     18.96 o 
   4   7  15       34.48       15.86     21.96 o 
   5   7  15        0.40        0.02     18.19 o 
   6   7  15       30.42        0.02     22.85 o 
   7   7  15        8.21       17.46     19.02 o 
   8   7  15       35.84        0.02     25.36 o 
   9   7  15        0.64        0.02     22.26 o 
  10   7  15       85.94       46.33     25.97 o 
   0   8  15     1036.00     1065.30     38.09 o 
   1   8  15        3.66       20.27     16.13 o 
   2   8  15       17.95       36.77     18.94 o 
   3   8  15      144.29      169.99     27.08 o 
   4   8  15      239.16      225.39     23.99 o 
   5   8  15       86.29       85.11     23.01 o 
   6   8  15        4.71        3.70     19.52 o 
   7   8  15       47.40       86.46     22.48 o 
   8   8  15       41.09       49.06     25.30 o 
   9   8  15       27.48       10.71     26.48 o 
   1   9  15       21.28       17.21     18.34 o 
   2   9  15      226.32      314.82     24.27 o 
   3   9  15      112.03       90.90     27.27 o 
   4   9  15      371.65      468.17     27.74 o 
   5   9  15       66.64      104.72     24.26 o 
   6   9  15      164.52      224.94     26.39 o 
   7   9  15       96.36       94.90     27.35 o 
   8   9  15      526.60      707.99     40.47 o 
   0  10  15      367.31      467.50     32.41 o 
   1  10  15       34.64       34.21     21.06 o 
   2  10  15       46.57       21.03     22.50 o 
   4  10  15      372.35      494.99     34.99 o 
   5  10  15       65.57       84.97     26.52 o 
   1  11  15       19.87       45.56     18.37 o 
   0   0  16      380.99      467.91     18.78 o 
   1   0  16     5576.41     5568.19     57.98 o 
   3   0  16     5350.53     5351.52     57.85 o 
   5   0  16       62.80       64.33     11.21 o 
   6   0  16       10.56        0.02     18.94 o 
   7   0  16      826.71      895.95     26.54 o 
   8   0  16     1583.30     1590.07     35.93 o 
   9   0  16       13.36        5.25     20.06 o 
  10   0  16      159.62      168.47     17.42 o 
  11   0  16      551.00      535.63     25.53 o 
  12   0  16        2.49        0.02     22.72 o 
  13   0  16     1112.92     1245.82     38.40 o 
   1   1  16       28.82       27.67     17.82 o 
   2   1  16      717.56      701.06     27.19 o 
   3   1  16     3408.68     3517.29     55.30 o 
   4   1  16      549.19      499.53     25.37 o 
   5   1  16      416.52      401.21     23.64 o 
   6   1  16       23.92       37.96     11.22 o 
   7   1  16        4.08       21.21     17.30 o 
   8   1  16      200.65      179.30     15.63 o 
   9   1  16       17.17        0.02     20.51 o 
  10   1  16       30.73       31.04     13.26 o 
  11   1  16       36.39       24.02     21.78 o 
  12   1  16       16.59       11.11     21.06 o 
  13   1  16       69.14       79.15     23.58 o 
   0   2  16      281.14      286.76     22.83 o 
   1   2  16        1.53       20.11     14.77 o 
   2   2  16       50.44       29.19     17.33 o 
   3   2  16     2403.33     2515.82     49.83 o 
   4   2  16       81.73       78.04     19.08 o 
   5   2  16      106.38       77.35     21.33 o 
   6   2  16      141.13      150.09     19.74 o 
   7   2  16     1598.04     1769.74     47.29 o 
   8   2  16      245.86      233.22     28.39 o 
   9   2  16     1510.22     1601.73     49.98 o 
  10   2  16        0.17        0.02     23.20 o 
  11   2  16       30.99       19.09     19.97 o 
  12   2  16        4.98        0.02     23.90 o 
   1   3  16      225.80      265.68     20.75 o 
   2   3  16      386.43      338.30     26.97 o 
   3   3  16       68.59       78.67     20.51 o 
   4   3  16     1837.11     1997.60     48.09 o 
   5   3  16       65.09       54.43     16.99 o 
   6   3  16       18.81       28.50     18.37 o 
   7   3  16     1374.26     1185.82     42.66 o 
   8   3  16      299.22      318.63     27.88 o 
   9   3  16      152.53      160.00     25.74 o 
  10   3  16      446.18      480.16     33.12 o 
  11   3  16        4.14        7.74     21.74 o 
  12   3  16        0.22        0.02     23.31 o 
   0   4  16      260.28      230.48     23.58 o 
   1   4  16        0.50       11.17     15.49 o 
   2   4  16        1.86       26.60      8.55 o 
   3   4  16       47.13       56.37     17.33 o 
   4   4  16      143.49      168.75     19.26 o 
   5   4  16      245.72      106.51     27.25 o 
   6   4  16       11.68       32.77     14.94 o 
   7   4  16        3.66       22.31     16.90 o 
   8   4  16      413.99      374.54     32.85 o 
   9   4  16       14.31        0.02     21.55 o 
  10   4  16      489.09      386.71     45.87 o 
  11   4  16      123.13       93.36     28.96 o 
  12   4  16       38.03       48.83     20.06 o 
   1   5  16     1598.57     1646.69     41.71 o 
   2   5  16      983.99     1042.84     35.46 o 
   3   5  16       23.92        0.02     17.60 o 
   4   5  16      110.77      121.17     21.02 o 
   5   5  16      133.45      104.50     22.20 o 
   6   5  16      101.22       83.88     23.78 o 
   7   5  16      334.30      356.82     28.26 o 
   8   5  16       18.38       49.46     20.14 o 
   9   5  16      281.53      347.80     31.18 o 
  10   5  16       14.57        0.02     21.84 o 
  11   5  16      181.62      196.63     31.11 o 
   0   6  16      167.85      210.12     24.02 o 
   2   6  16        4.75        0.02     19.24 o 
   3   6  16      713.83      668.04     38.19 o 
   4   6  16      306.73      156.32     36.11 o 
   5   6  16      197.91      206.00     26.02 o 
   6   6  16      138.04      144.31     24.82 o 
   7   6  16       89.97       76.26     23.70 o 
   8   6  16       58.61       49.90     21.60 o 
   9   6  16        4.35       22.10     18.82 o 
  10   6  16        0.97        5.77     22.67 o 
   1   7  16      646.86      664.33     32.95 o 
   2   7  16       76.26       85.40     19.91 o 
   3   7  16       97.60       93.52     23.52 o 
   4   7  16       15.62        0.02     20.48 o 
   5   7  16     1441.54     1756.48     52.91 o 
   6   7  16        7.87        7.37     21.10 o 
   7   7  16      741.39      741.95     49.10 o 
   8   7  16       68.72       34.09     30.21 o 
   9   7  16      378.17      282.80     46.72 o 
   0   8  16      141.24      121.42     26.29 o 
   1   8  16      149.57      144.49     23.32 o 
   2   8  16       62.28       79.54     22.78 o 
   3   8  16      251.95      303.05     26.37 o 
   4   8  16       40.57       39.90     21.72 o 
   5   8  16       44.78       61.14     11.20 o 
   6   8  16      202.06      210.31     31.53 o 
   7   8  16      414.61      430.93     36.95 o 
   8   8  16       36.37       47.06     23.89 o 
   1   9  16       18.92       33.28     11.81 o 
   2   9  16       78.05       80.34     20.56 o 
   3   9  16       52.90       87.49     22.16 o 
   4   9  16       20.79        0.78     21.83 o 
   5   9  16      123.88      174.94     26.72 o 
   6   9  16      108.14       84.52     33.16 o 
   0  10  16        4.26       11.34     18.54 o 
   1  10  16       15.92       16.24     22.53 o 
   4  10  16       34.96       36.21     25.02 o 
   1   1  17     3484.24     3692.16     54.86 o 
   2   1  17      443.89      380.76     28.99 o 
   3   1  17       15.79        0.02     18.31 o 
   4   1  17       12.29       14.99     17.53 o 
   5   1  17      719.77      769.34     29.96 o 
   6   1  17        7.04       10.51     16.78 o 
   7   1  17      621.55      637.61     31.83 o 
   8   1  17      242.77      282.49     17.93 o 
   9   1  17       81.04      116.02     13.75 o 
  10   1  17        0.28        0.02     21.08 o 
  11   1  17      360.19      415.75     29.80 o 
  12   1  17      245.67      247.04     21.01 o 
   0   2  17      145.55      128.50     20.52 o 
   1   2  17       18.04        6.11     17.83 o 
   2   2  17        3.83        0.02     16.11 o 
   3   2  17        3.16        0.02     17.06 o 
   4   2  17      528.16      553.49     30.85 o 
   5   2  17      744.54      641.28     30.25 o 
   6   2  17       14.49        1.26     18.50 o 
   7   2  17     1029.78     1088.26     42.71 o 
   8   2  17      157.00      180.93     24.85 o 
   9   2  17       76.45       93.51     24.07 o 
  10   2  17      304.86      310.69     31.31 o 
  11   2  17      157.10       99.31     28.47 o 
  12   2  17       69.51       50.01     27.46 o 
   1   3  17     1062.47      986.43     32.07 o 
   2   3  17      780.88      827.66     34.85 o 
   3   3  17      342.99      421.10     24.27 o 
   4   3  17       27.25       30.30     16.48 o 
   5   3  17        0.18       24.94     14.63 o 
   6   3  17      113.16       82.38     21.81 o 
   7   3  17      106.17       79.00     23.18 o 
   8   3  17        0.09        0.02     19.65 o 
   9   3  17       69.85       32.97     24.90 o 
  10   3  17        3.36        2.31     22.35 o 
  11   3  17        0.14        0.02     21.63 o 
   0   4  17      329.76      246.11     28.22 o 
   1   4  17       34.05       37.62     16.71 o 
   2   4  17       14.60       22.86      8.48 o 
   3   4  17        5.52        0.03      8.97 o 
   4   4  17       78.56       66.61     19.33 o 
   5   4  17       61.58       53.01     17.24 o 
   6   4  17      476.98      367.63     35.04 o 
   7   4  17      151.82       72.91     28.34 o 
   8   4  17       58.52        0.02     27.06 o 
   9   4  17       61.63       56.77     21.35 o 
  10   4  17      157.70       47.65     36.91 o 
  11   4  17      140.20      114.35     29.83 o 
   1   5  17       11.26        0.02     18.32 o 
   2   5  17      572.09      532.24     36.98 o 
   3   5  17      179.12      137.25     21.97 o 
   4   5  17      205.55      216.19     27.17 o 
   5   5  17      264.24      297.11     27.35 o 
   6   5  17       17.09        5.59     22.05 o 
   7   5  17      228.66      219.65     29.74 o 
   8   5  17      135.64       74.72     32.10 o 
   9   5  17        0.42        0.02     20.14 o 
  10   5  17       61.17       52.83     22.66 o 
   0   6  17       54.14       37.82     19.20 o 
   2   6  17       80.29       51.76     21.64 o 
   3   6  17      921.93      820.09     46.25 o 
   4   6  17        7.02        9.06     17.67 o 
   5   6  17       62.78       76.54     19.42 o 
   6   6  17        0.13        0.02     20.16 o 
   7   6  17      241.43      162.85     35.31 o 
   8   6  17       11.63        0.02     21.72 o 
   9   6  17       29.46        0.02     26.32 o 
   1   7  17      143.32      164.05     25.80 o 
   2   7  17       22.70       14.91     19.71 o 
   3   7  17       83.54       69.16     23.07 o 
   4   7  17       16.65        0.73     21.30 o 
   5   7  17      256.84      276.39     33.06 o 
   6   7  17       39.93        0.02     27.85 o 
   7   7  17       29.91        5.60     25.63 o 
   8   7  17        4.77        0.83     23.18 o 
   0   8  17      443.45      471.60     36.21 o 
   1   8  17       26.75       63.65     22.40 o 
   2   8  17       12.78        2.26     21.49 o 
   3   8  17      257.02      277.37     31.63 o 
   4   8  17      141.16       59.79     30.25 o 
   5   8  17        9.69        0.02     22.08 o 
   6   8  17       39.95       34.12     24.94 o 
   7   8  17      217.80      225.15     38.61 o 
   1   9  17       21.19       37.05     19.10 o 
   2   9  17        6.77        0.02     20.74 o 
   3   9  17       13.83        8.04     21.27 o 
   4   9  17      148.04      143.16     27.92 o 
   5   9  17      217.11      166.25     38.46 o 
   0   0  18        0.65        9.54      9.75 o 
   1   0  18      171.03      155.26     13.76 o 
   2   0  18      120.54       81.63     12.10 o 
   3   0  18      524.42      426.64     18.86 o 
   4   0  18       20.74        1.82     17.00 o 
   5   0  18      390.00      370.50     19.33 o 
   6   0  18       36.49       19.35     19.35 o 
   7   0  18      372.79      380.03     19.70 o 
   8   0  18      118.37       76.93     14.21 o 
   9   0  18      186.65      199.50     16.21 o 
  10   0  18      186.94      200.08     17.55 o 
  11   0  18      107.23      167.62     15.91 o 
   1   1  18     1242.21     1191.07     38.00 o 
   2   1  18      701.56      643.47     29.82 o 
   3   1  18      100.47       87.91     21.34 o 
   4   1  18      563.98      511.60     27.65 o 
   5   1  18      215.28      253.69     23.95 o 
   6   1  18       66.69       93.41     12.55 o 
   7   1  18        1.07        0.02     19.04 o 
   8   1  18      170.34      176.93     16.92 o 
   9   1  18        1.19       37.40     18.62 o 
  10   1  18        1.56        0.02     21.39 o 
  11   1  18        7.68       29.76     19.84 o 
   0   2  18       11.31        0.02     17.00 o 
   1   2  18        2.08        0.02     17.41 o 
   2   2  18       11.96        0.02     19.31 o 
   3   2  18      240.12      215.31     24.09 o 
   4   2  18      216.92      200.08     22.89 o 
   5   2  18       19.45       15.43     17.18 o 
   6   2  18        5.59        0.02     18.04 o 
   7   2  18       10.79       16.62     19.64 o 
   8   2  18      175.90      233.49     26.86 o 
   9   2  18       49.65       11.38     24.76 o 
  10   2  18      125.74      112.57     26.13 o 
  11   2  18       85.55       73.90     23.42 o 
   1   3  18        1.09        0.02     16.81 o 
   2   3  18      496.90      462.95     30.78 o 
   3   3  18      102.45      117.96     18.44 o 
   4   3  18        8.17        0.02     16.61 o 
   5   3  18      133.96       85.05     23.10 o 
   6   3  18      479.68      354.02     36.21 o 
   7   3  18        3.99        0.02     19.76 o 
   8   3  18      650.84      541.45     43.20 o 
   9   3  18      110.39       70.26     26.08 o 
  10   3  18       35.18       37.21     21.94 o 
   1   4  18       91.62       81.04     22.71 o 
   2   4  18      462.82      497.17     34.04 o 
   3   4  18       18.66        0.02     20.27 o 
   4   4  18      195.20      134.50     26.61 o 
   5   4  18        5.31       16.47     16.73 o 
   6   4  18      411.89      290.16     42.68 o 
   7   4  18        4.80        0.02     19.02 o 
   8   4  18      159.81       78.64     31.41 o 
   9   4  18       10.83       11.94     21.14 o 
  10   4  18      506.55      172.73     57.97 o 
   1   5  18      225.55      215.16     22.42 o 
   2   5  18        4.05        0.02     18.98 o 
   3   5  18       10.18        0.02     17.45 o 
   4   5  18       33.00        7.67     21.71 o 
   5   5  18        0.79        0.02     20.07 o 
   6   5  18        1.66        0.02     22.63 o 
   7   5  18       77.33       32.09     23.82 o 
   8   5  18      104.80       23.82     29.82 o 
   9   5  18        6.74        0.02     22.45 o 
   0   6  18       28.27       21.12     21.12 o 
   2   6  18        0.35       13.54     18.97 o 
   3   6  18      520.62      385.25     39.61 o 
   4   6  18      164.76       83.38     33.51 o 
   5   6  18        3.31       19.64     19.78 o 
   6   6  18      370.29      222.07     45.67 o 
   7   6  18      108.79       71.54     27.83 o 
   8   6  18      112.56        9.16     33.04 o 
   1   7  18       72.00       76.61     24.92 o 
   2   7  18        1.70        0.02     19.25 o 
   3   7  18        1.57       15.96     18.47 o 
   4   7  18        4.92       26.32     19.95 o 
   5   7  18      239.51      145.03     40.75 o 
   6   7  18        0.32        0.02     22.08 o 
   7   7  18       46.91        0.02     25.93 o 
   0   8  18      158.47       76.36     30.26 o 
   1   8  18       27.26        0.02     23.49 o 
   2   8  18        0.03        0.02     22.23 o 
   3   8  18       77.12       68.24     23.61 o 
   4   8  18      166.76      110.95     34.18 o 
   5   8  18        0.01        0.02     24.07 o 
   1   9  18       75.33       68.65     27.09 o 
   2   9  18      272.09      208.40     40.92 o 
   1   1  19      685.15      692.70     30.14 o 
   2   1  19       32.11       61.52     19.41 o 
   3   1  19       71.44       54.14     18.95 o 
   4   1  19        4.86        0.02     19.86 o 
   5   1  19     1322.77     1459.74     41.96 o 
   6   1  19       13.33       25.21     16.81 o 
   7   1  19        1.85       20.27     10.26 o 
   8   1  19        4.36        0.02     21.73 o 
   9   1  19      730.65      789.39     40.74 o 
  10   1  19       15.37        9.93     25.79 o 
   0   2  19      352.16      336.43     24.11 o 
   1   2  19       12.77       10.86     18.04 o 
   2   2  19        0.06       21.89     15.01 o 
   3   2  19      316.80      370.98     29.31 o 
   4   2  19       60.40       57.35     19.96 o 
   5   2  19      163.37      165.89     26.03 o 
   6   2  19        8.87        0.02     21.73 o 
   7   2  19      197.23      193.30     25.06 o 
   8   2  19       20.72       28.35     22.30 o 
   9   2  19       59.43       57.62     28.20 o 
  10   2  19        6.97        2.52     22.57 o 
   1   3  19        8.90        0.02     17.51 o 
   2   3  19      198.93      200.94     21.64 o 
   3   3  19       84.85       73.10     21.48 o 
   4   3  19        0.12        0.02     20.30 o 
   5   3  19       32.95       56.51     19.60 o 
   6   3  19      115.07       26.12     30.83 o 
   7   3  19       10.61        2.26     19.33 o 
   8   3  19      115.61       66.33     26.29 o 
   9   3  19        0.01        0.02     21.58 o 
   0   4  19        3.15        0.02     19.58 o 
   1   4  19       13.23       29.26     17.25 o 
   2   4  19        0.29        4.81     17.33 o 
   3   4  19       23.46        4.88     19.55 o 
   4   4  19       65.70       46.93     22.44 o 
   5   4  19      133.60       69.25     25.93 o 
   6   4  19       22.79        0.02     22.96 o 
   7   4  19       68.05       38.78     25.37 o 
   8   4  19        7.36        0.02     23.71 o 
   9   4  19        8.53       20.93     20.93 o 
   1   5  19       11.12        0.02     19.08 o 
   2   5  19       16.79        0.02     22.45 o 
   3   5  19       64.38        0.02     25.24 o 
   4   5  19       60.93       24.38     25.94 o 
   5   5  19        1.57        0.02     21.84 o 
   6   5  19        1.31        5.46     19.21 o 
   7   5  19       21.27       12.88     20.93 o 
   8   5  19       20.15       38.42     19.70 o 
   0   6  19        0.57        0.02     21.23 o 
   1   6  19      414.57      397.28     36.65 o 
   2   6  19       28.56       33.96     20.46 o 
   3   6  19      623.28      494.44     48.34 o 
   4   6  19       26.05        0.02     25.00 o 
   5   6  19        2.23        0.02     22.93 o 
   6   6  19        0.03        3.28     21.13 o 
   7   6  19      316.00      171.81     46.07 o 
   1   7  19      240.47      121.85     39.27 o 
   2   7  19       62.70       72.87     20.38 o 
   3   7  19       17.23        0.02     22.39 o 
   4   7  19       12.36        0.82     20.48 o 
   5   7  19      151.39      102.56     29.98 o 
   0   8  19        0.94        0.02     19.94 o 
   1   8  19      168.85      114.59     34.22 o 
   2   8  19        7.27        0.02     22.28 o 
   3   8  19      231.28       40.55     48.87 o 
   0   0  20       74.53       70.35     11.34 o 
   1   0  20      256.87      344.56     25.39 o 
   2   0  20        9.02        0.02     21.51 o 
   3   0  20      251.28      256.36     17.87 o 
   4   0  20       52.20       36.75     19.28 o 
   5   0  20      141.42      156.40     16.04 o 
   6   0  20       29.44        0.02     22.21 o 
   7   0  20      219.02      199.38     19.61 o 
   8   0  20       17.39       43.78     18.10 o 
   9   0  20       22.83        4.88     24.08 o 
   1   1  20      406.45      497.58     31.15 o 
   2   1  20      310.44      288.79     27.14 o 
   3   1  20        0.21       19.28     16.41 o 
   4   1  20      408.33      423.61     27.85 o 
   5   1  20        0.01        0.02     20.43 o 
   6   1  20        5.22        0.02     23.10 o 
   7   1  20       64.19       38.47     25.87 o 
   8   1  20      110.02      145.72     16.07 o 
   9   1  20       54.11       33.29     28.60 o 
   0   2  20        0.33        3.41     18.36 o 
   1   2  20        1.21       13.66     17.42 o 
   2   2  20       13.37       17.20     18.40 o 
   3   2  20        5.04        0.02     20.77 o 
   4   2  20       48.45       27.73     20.72 o 
   5   2  20       19.76       18.22     17.33 o 
   6   2  20        2.87        6.03     19.89 o 
   7   2  20       78.53       71.60     25.95 o 
   8   2  20      119.71      108.56     28.92 o 
   9   2  20        2.10       23.59     21.11 o 
   1   3  20      107.47       35.38     28.39 o 
   2   3  20      281.84      260.77     32.46 o 
   3   3  20       30.18       33.17     19.96 o 
   4   3  20        8.16        2.20     18.88 o 
   5   3  20       69.61       87.87     25.33 o 
   6   3  20      155.41      101.57     30.21 o 
   7   3  20      104.09       76.26     28.26 o 
   8   3  20      320.69      216.05     40.58 o 
   1   4  20       55.01       21.02     24.78 o 
   2   4  20      234.22      108.31     38.01 o 
   3   4  20       79.39       76.33     24.16 o 
   4   4  20      168.52       83.10     35.27 o 
   5   4  20       14.24        7.73     22.12 o 
   6   4  20      455.05      190.88     51.36 o 
   7   4  20       39.84       17.20     26.42 o 
   1   5  20      148.73       70.71     27.68 o 
   2   5  20      234.83      128.01     38.84 o 
   3   5  20       96.56       71.36     29.44 o 
   4   5  20       14.33        0.02     26.53 o 
   5   5  20      276.99       48.06     46.63 o 
   6   5  20        9.05       14.82     21.45 o 
   7   5  20        6.58        0.02     26.39 o 
   0   6  20        1.96        0.02     19.71 o 
   1   6  20        1.07        0.02     20.33 o 
   2   6  20       43.66       31.16     23.69 o 
   3   6  20       16.77        0.02     24.61 o 
   4   6  20      167.68      107.96     35.07 o 
   5   6  20       15.18        0.02     21.87 o 
   1   7  20       48.01       13.27     27.83 o 
   2   7  20       26.30        0.02     25.63 o 
   3   7  20        1.84        0.02     21.15 o 
   1   1  21      634.26      443.90     44.61 o 
   2   1  21        8.30        0.02     21.70 o 
   3   1  21        1.60       11.15     10.52 o 
   4   1  21        2.84        7.50     19.83 o 
   5   1  21      452.83      454.35     35.66 o 
   6   1  21       11.43        0.02     24.20 o 
   7   1  21      163.84      177.76     24.57 o 
   0   2  21     1187.59     1196.57     55.61 o 
   1   2  21        0.19        0.02     23.88 o 
   2   2  21      197.08      137.40     35.13 o 
   3   2  21        0.08        0.02     20.68 o 
   4   2  21      139.51       36.34     33.59 o 
   5   2  21        0.06        3.10     19.02 o 
   6   2  21       87.69       75.89     27.73 o 
   7   2  21       33.80       23.88     22.99 o 
   1   3  21       72.80       83.71     23.98 o 
   2   3  21      715.30      530.48     50.51 o 
   3   3  21       73.88       72.16     25.97 o 
   4   3  21       36.03       24.94     21.80 o 
   5   3  21      257.25      265.63     31.53 o 
   6   3  21      204.46       64.40     37.79 o 
   7   3  21        7.38        0.02     23.29 o 
   0   4  21        7.63        0.02     23.60 o 
   1   4  21        7.70       18.62     11.66 o 
   2   4  21       13.50        0.02     24.86 o 
   3   4  21       16.99        2.36     26.26 o 
   4   4  21      304.05      100.24     42.17 o 
   5   4  21       69.02       61.39     27.82 o 
   6   4  21      273.72      154.64     41.72 o 
   1   5  21       22.58       11.17     23.32 o 
   2   5  21      310.04        0.01     55.49 o 
   3   5  21        5.44       13.01     21.60 o 
   4   5  21       67.88        0.02     34.13 o 
   5   5  21       11.43        0.02     25.48 o 
   0   6  21       45.56        0.02     29.18 o 
   1   6  21       74.11        0.02     32.33 o 
   2   6  21        0.73        0.02     21.64 o 
   0   0  22        4.94       23.53     20.38 o 
   1   0  22      488.97      615.29     34.16 o 
   2   0  22        0.65       13.76     19.47 o 
   4   0  22        3.59        0.02     22.16 o 
   5   0  22        3.37        9.63     21.26 o 
   6   0  22        0.02        0.02     24.34 o 
   1   1  22       52.74       43.56     22.11 o 
   2   1  22        0.77        0.02     22.45 o 
   3   1  22        0.00        0.02     20.86 o 
   4   1  22       16.62        0.02     23.49 o 
   5   1  22      100.96       75.01     27.92 o 
   6   1  22        8.87        0.02     24.49 o 
   0   2  22       21.86        0.02     23.22 o 
   1   2  22      319.35      318.50     37.83 o 
   2   2  22       34.84        0.02     26.58 o 
   3   2  22      424.40      379.05     42.10 o 
   4   2  22        0.54       12.06     20.89 o 
   5   2  22        0.05        8.21     20.29 o 
   1   3  22       16.74        0.02     26.86 o 
   2   3  22        5.96        0.02     23.68 o 
   3   3  22        0.12        0.02     22.91 o 
   4   3  22        1.16        0.02     22.38 o 
   0   4  22      231.74      125.93     42.99 o 
   1   4  22        7.01       44.22     18.93 o 
   2   4  22      109.57       30.54     35.68 o 
   3   4  22       24.89        0.02     29.97 o 
   1   1  23        8.79        0.02     21.68 o 
   2   1  23       31.40       11.52     23.61 o 
   3   1  23        4.13        0.02     24.50 o 
   0   2  23      306.62      169.45     43.62 o 
   1   2  23        2.59        0.02     23.88 o 
   2   2  23       39.96       16.63     27.21 o 
                                                 
